# Supplementary material for: Analysis of 1,000+ Type-Strain Genomes Substantially Improves Taxonomic Classification of Alphaproteobacteria
Source: Front Microbiol. 2020 Apr 7;11:468. doi: 10.3389/fmicb.2020.00468 (PMC7179689; doi:10.3389/fmicb.2020.00468)
Supplement: Supplementary file 1 [file Table_1.XLSX]

## Sheet: Overview
SHEET	DESCRIPTION
Overview	This sheet.
Explanation of columns	Descriptions of all columns in all sheets.
Augmented genome list	Information on all type-strain genomes used, including classification, origin of sequences and selected phenotypic features.
Specific phenotypic comparisons	List of phenotypic features for taxa specifically discussed in the manuscript.
Acronyms	Acronyms used in this table, particularly in the sheet with phenotypic information.
Alternative codings	Tested codings for the oxygen relationship character and resulting retention indexes.
Supermatrix analyses	Quantitative features of the conducted supermatrix analyses
Gene content	Support values from the gene-content analysis for the branches of the main GBDP tree

## Sheet: Explanation of columns
SHEET	COLUMN	DESCRIPTION
Augmented genome list	Domain	Part of the hierarchical classification used and phylogenomically investigated in the manuscript.
Augmented genome list	Phylum	Part of the hierarchical classification used and phylogenomically investigated in the manuscript.
Augmented genome list	Class	Part of the hierarchical classification used and phylogenomically investigated in the manuscript.
Augmented genome list	Order	Part of the hierarchical classification used and phylogenomically investigated in the manuscript.
Augmented genome list	Family	Part of the hierarchical classification used and phylogenomically investigated in the manuscript.
Augmented genome list	Genus	Part of the hierarchical classification used and phylogenomically investigated in the manuscript.
Augmented genome list	Species	Part of the hierarchical classification used and phylogenomically investigated in the manuscript.
Augmented genome list	Subspecies	Part of the hierarchical classification used and phylogenomically investigated in the manuscript.
Augmented genome list	Strain	Part of the hierarchical classification used and phylogenomically investigated in the manuscript.
Augmented genome list	Genome_ID	Identifier for this genome sequence in the DSMZ-internal databases; left here for ease of reference in correspondence with the authors.
Augmented genome list	GC_Percent	Percent genomic G*C content as calculated from the genome sequence.
Augmented genome list	Base_Pairs	Total number of base pairs (overall size) as calculated from the genome sequence.
Augmented genome list	Number_Proteins	Number of proteins indicated by the annotation of this genome sequence.
Augmented genome list	Biosample	Biosample accession number of this genome sequence in the NCBI databases (GenBank).
Augmented genome list	IMG_OID	Object ID of this genome sequence in the Integrated Microbial Genomes (IMG) database (Joint Genome Institute, JGI).
Augmented genome list	Type_Species	Whether the species from whose type strain the genome sequence was derived is the type species of its genus.
Augmented genome list	Cell_Length	Average length of the cells of this strain as given in the taxonomic literature, in micrometers.
Augmented genome list	Cell_Width	Average width of the cells of this strain as given in the taxonomic literature, in micrometers.
Augmented genome list	Carotenoids	Report of presence or absence of carotenoids (pigments) in this bacterium given in the taxonomic literature.
Augmented genome list	Chlorophyll	Report of presence or absence of bacteriochlorophyll a in this bacterium given in the taxonomic literature.
Augmented genome list	Oxygen	Report of the oxygen relationships of this bacterium as given in the taxonomic literature.
Augmented genome list	Sphingolipids	Report of presence or absence of sphingolipids in this bacterium given in the taxonomic literature.
Augmented genome list	Flagella	Report of presence or absence of flagella (NOT other means of motility) in this bacterium given in the taxonomic literature.
Augmented genome list	Ubiquinones	Average length of the side chain of the ubiquinones (number of isoprene residues) produced by this bacterium given in the taxonomic literature.
Specific phenotypic comparisons	ID	Identifier for this taxon in the DSMZ-internal files; left here for ease of reference in correspondence with the authors.
Specific phenotypic comparisons	Taxon	Taxon (of distinct ranks) for which this row summarizes the phenotypic information from the literature.
Specific phenotypic comparisons	References	Internally used but informative identifiers of the literature reference(s) from which the information was derived.
Specific phenotypic comparisons	DOIs	Digital object identifiers of the literature reference(s) from which the information was derived.
Specific phenotypic comparisons	Gram stain	Range of values for Gram reactions given for this group in the taxonomic literature.
Specific phenotypic comparisons	Cell morphology	Range of values for cell morphologies given for this group in the taxonomic literature.
Specific phenotypic comparisons	Motility (any)	Range of values for (any kind of) motility given for this group in the taxonomic literature.
Specific phenotypic comparisons	Flagella	Range of values for presence or absence of flagella given for this group in the taxonomic literature.
Specific phenotypic comparisons	Major polar lipids	Range of values for major polar lipids given for this group in the taxonomic literature.
Specific phenotypic comparisons	Major fatty acids	Range of values for major fatty acids given for this group in the taxonomic literature.
Specific phenotypic comparisons	Major quinones	Range of values for major quinones given for this group in the taxonomic literature.
Specific phenotypic comparisons	Carotenoids	Range of values for carotenoids given for this group in the taxonomic literature.
Specific phenotypic comparisons	Bacteriochlorophyll a	Range of values for bacteriochlorophyll a given for this group in the taxonomic literature.
Specific phenotypic comparisons	Oxygen relationship	Range of values for oxygen relationship given for this group in the taxonomic literature.
Specific phenotypic comparisons	Energy metabolism	Range of values for energy metabolism given for this group in the taxonomic literature.
Specific phenotypic comparisons	Catalase reaction	Range of values for catalase reaction given for this group in the taxonomic literature.
Specific phenotypic comparisons	Oxidase reaction	Range of values for oxidase reaction given for this group in the taxonomic literature.
Specific phenotypic comparisons	Temperature range	Range of values for optimum or overall temperature range for growth given for this group in the taxonomic literature. General indication of temperature preferences when numbers were not provided.
Specific phenotypic comparisons	Requires NaCl	Range of values for NaCl requirement for growth given for this group in the taxonomic literature.
Specific phenotypic comparisons	Traditionally calculated G+C content	Range of values for the traditionally calculated G+C content given for this group in the taxonomic literature.
Specific phenotypic comparisons	Sequence-derived G+C content	Range of values for sequence-derived G+C content. Omitted if the group was not sufficiently covered by type-strain genome sequences.
Specific phenotypic comparisons	Taxonomic Consequence	Brief explanation of proposals made in the manuscript.
Alternative codings	Character	Identifier for the used encoding and the resulting character.
Alternative codings	Variant	Coding variant for this character.
Alternative codings	Data type	Data type of this character.
Alternative codings	Length	Parsimony score obtained by this encoding.
Alternative codings	P	P-value (tail probability from the tip-permutation test) score obtained by this encoding.
Alternative codings	RI	Parsimony retention index obtained by this encoding.
Alternative codings	Coding	Description of this encoding.
Supermatrix analyses	Dataset	Name of the analyzed subset of the data; same name is used in Supplementary File S2, which shows the results.
Supermatrix analyses	Matrix	Kind of supermatrix that was constructed from this dataset.
Supermatrix analyses	Number of genes	Number of genes ending up in this supermatrix.
Supermatrix analyses	Number of characters	Total number of characters resulting from this number of genes.
Gene content	Cutoff	Cutoff for support values meaning “significant” support or conflict
Gene content	Status d5	Kind of support of branches in the main GBDP analysis, at least as large as the cutoff or lower.
Gene content	Conflict d3	Number of branches in conflict with the gene-content analysis (given this cutoff).
Gene content	Neutral d3	Number of branches regarding which the gene-content analysis remains neutral (given this cutoff).
Gene content	Support d3	Number of branches supported by the gene-content analysis (given this cutoff).
Gene content	Proportion conflict d3	Proportion of branches in conflict with the gene-content analysis (given this cutoff).
Gene content	Proportion neutral d3	Proportion of branches regarding which the gene-content analysis remains neutral (given this cutoff).
Gene content	Proportion support d3	Proportion of branches supported by the gene-content analysis (given this cutoff).

## Sheet: Augmented genome list
Domain	Phylum	Class	Order	Family	Genus	Species	Subspecies	Strain	Genome_ID	GC_Percent	Base_Pairs	Number_Proteins	Biosample	IMG_OID	Type_Species	Cell_Length	Cell_Width	Carotenoids	Chlorophyll	Sphingolipids	Oxygen	Flagella	Ubiquinones
Bacteria	Proteobacteria	Alphaproteobacteria	Caulobacterales	Hyphomonadaceae	Maricaulis	Maricaulis maris		Maricaulis maris DSM 4734	23933	63.1509	3568366	3360	SAMN08769778	2757320355	true			false	false		facultatively anaerobic	true
Bacteria	Proteobacteria	Alphaproteobacteria	Rhodobacterales	Rhodobacteraceae	Puniceibacterium	Puniceibacterium antarcticum		Puniceibacterium antarcticum SM1211	23878	60.6348	5546835	5604	SAMN07981259		true	1.05	0.65		true		aerobic	false
Bacteria	Proteobacteria	Alphaproteobacteria	Rhodospirillales	Acetobacteraceae	Gluconobacter	Gluconobacter frateurii		Gluconobacter frateurii NBRC 3264	23852	56.1021	3309380	3080	SAMD00093678		false						aerobic
Bacteria	Proteobacteria	Alphaproteobacteria	Rhodospirillales	Acetobacteraceae	Gluconobacter	Gluconobacter cerinus		Gluconobacter cerinus NBRC 3267	23851	55.5687	3587595	3309	SAMD00093680		false	1.5	0.75				aerobic	true	10
Bacteria	Proteobacteria	Alphaproteobacteria	Rhizobiales	Rhizobiaceae	Rhizobium	Rhizobium altiplani		Rhizobium altiplani BR 10423	23849	59.4847	8098124	7356	SAMN04259806		false	1.5	0.4				aerobic	true
Bacteria	Proteobacteria	Alphaproteobacteria	Caulobacterales	Caulobacteraceae	Caulobacter	Caulobacter mirabilis		Caulobacter mirabilis FWC 38	23848	69.3172	4577265	4251	SAMN07822593		false						aerobic
Bacteria	Proteobacteria	Alphaproteobacteria	Rhodospirillales	Acetobacteraceae	Gluconobacter	Gluconobacter kondonii		Gluconobacter kondonii NBRC 3266	23844	58.3277	3272403	3124	SAMD00093679		false	1.1	0.55				aerobic	true	10
Bacteria	Proteobacteria	Alphaproteobacteria	Rhizobiales	Methylobacteriaceae	Methylobacterium	Methylobacterium organophilum		Methylobacterium organophilum DSM 760	23826	71.3862	6750694	6346	SAMN08769567	2756170276	true	1.75	0.9				aerobic	true
Bacteria	Proteobacteria	Alphaproteobacteria	Rhodobacterales	Rhodobacteraceae	Roseicyclus	Roseicyclus mahoneyensis		Roseicyclus mahoneyensis DSM 16097	23821	65.2809	4030088	3948	SAMN08770121	2756170271	true	2.85	0.65		true		facultatively aerobic	false
Bacteria	Proteobacteria	Alphaproteobacteria	Rhodobacterales	Rhodobacteraceae	Silicimonas	Silicimonas algicola		Silicimonas algicola DSM 103371	23820	65.2596	4337537	4319	SAMN08775230	2756170270	true	8.6	0.35		true		aerobic	false	10
Bacteria	Proteobacteria	Alphaproteobacteria	Rhizobiales	Phyllobacteriaceae	Mesorhizobium	Mesorhizobium loti		Mesorhizobium loti DSM 2626	23809	62.3515	7451510	7264	SAMN08775555	2756170246	true						aerobic	true
Bacteria	Proteobacteria	Alphaproteobacteria	Rhizobiales	Phyllobacteriaceae	Pseudaminobacter	Pseudaminobacter salicylatoxidans		Pseudaminobacter salicylatoxidans DSM 6986	23808	62.6815	4836411	4696	SAMN08770120	2756170245	true						aerobic		10
Bacteria	Proteobacteria	Alphaproteobacteria	Rhizobiales	Chelatococcaceae	Chelatococcus	Chelatococcus asaccharovorans		Chelatococcus asaccharovorans DSM 6462	23802	63.9953	7254316	6674	SAMN08769589	2756170239	true	1.75	1.35				aerobic	false	10
Bacteria	Proteobacteria	Alphaproteobacteria	Rhizobiales	Brucellaceae	Falsochrobactrum	Falsochrobactrum ovis		Falsochrobactrum ovis DSM 26720	23796	50.6632	3271534	3148	SAMN08769262	2756170233	true	2	1				aerobic	false	10
Bacteria	Proteobacteria	Alphaproteobacteria	Rhodospirillales	Acetobacteraceae	Gluconacetobacter	Gluconacetobacter liquefaciens		Gluconacetobacter liquefaciens DSM 5603	23794	64.3837	4176414	3700	SAMN08770174	2756170231	true	1.4	0.7				aerobic	true	10
Bacteria	Proteobacteria	Alphaproteobacteria	Sphingomonadales	Sphingomonadaceae	Blastomonas	Blastomonas natatoria		Blastomonas natatoria DSM 3183	23790	63.3691	4045672	3877	SAMN08770185	2756170222	true	1.75	0.75	true	true	true	aerobic	true	10
Bacteria	Proteobacteria	Alphaproteobacteria	Rickettsiales	Rickettsiaceae	Occidentia	Occidentia massiliensis		Occidentia massiliensis Os18	23702	29.0472	1469247	1293	SAMEA2272772		true	1.23	0.42				aerobic	true
Bacteria	Proteobacteria	Alphaproteobacteria	Rhizobiales	Rhizobiaceae	Pseudorhizobium	Pseudorhizobium pelagicum		Pseudorhizobium pelagicum R1-200B4	23697	62.8198	5133803	4941	SAMN02864219		true						aerobic
Bacteria	Proteobacteria	Alphaproteobacteria	Rhizobiales	Rhizobiaceae	Pararhizobium	Pararhizobium polonicum		Pararhizobium polonicum F5.1	23693	61.153	5900927	5492	SAMN03877108		false	2.75	0.5				aerobic
Bacteria	Proteobacteria	Alphaproteobacteria	Rhodobacterales	Rhodobacteraceae	Thioclava	Thioclava sediminum		Thioclava sediminum MCCC 1A10143	23692	64.0342	4131279	3891	SAMN05972914		false	1.1	0.65				aerobic	true	10
Bacteria	Proteobacteria	Alphaproteobacteria	Rhodobacterales	Rhodobacteraceae	Thioclava	Thioclava marina		Thioclava marina MCCC 1A03502	23688	64.0898	3653331	3453	SAMN05969897		false	1.5	0.55				aerobic	false	10
Bacteria	Proteobacteria	Alphaproteobacteria	Rhizobiales	Brucellaceae	Mycoplana	Mycoplana dimorpha		Mycoplana dimorpha DSM 7138	23677	64.5279	4592375	4226	SAMN08769590	2754412936	true	2.875					aerobic
Bacteria	Proteobacteria	Alphaproteobacteria	Rhizobiales	Rhizobiaceae	Ensifer	Ensifer shofinae		Ensifer shofinae CCBAU 251167	23643	61.576	6214765	5890	SAMN05411298		false	1.76	0.545				aerobic
Bacteria	Proteobacteria	Alphaproteobacteria	Rhodobacterales	Rhodobacteraceae	Celeribacter	Celeribacter manganoxidans		Celeribacter manganoxidans DY2-5	23631	64.7712	3956796	3524	SAMN07150770		false	1.65	0.65				aerobic		10
Bacteria	Proteobacteria	Alphaproteobacteria	Rhizobiales	Phyllobacteriaceae	Hoeflea	Hoeflea halophila		Hoeflea halophila KCTC 23107	23603	61.0606	4192603	3886	SAMN05877838		false	2.5	0.75	false	false		aerobic	true	10
Bacteria	Proteobacteria	Alphaproteobacteria	Sphingomonadales	Sphingomonadaceae	Sphingomonas	Sphingomonas guangdongensis		Sphingomonas guangdongensis CGMCC 1.12672	23602	68.6238	3544824	3454	SAMN06297144		false	1.3	0.7			true	aerobic	true	10
Bacteria	Proteobacteria	Alphaproteobacteria	Rhodobacterales	Rhodobacteraceae	Rhodobacter	Rhodobacter ovatus		Rhodobacter ovatus JA234	23600	66.5318	3805778	3609	SAMN05878503		false	1.5	1.05	true	true		facultatively anaerobic	false
Bacteria	Proteobacteria	Alphaproteobacteria	Rhizobiales	Rhizobiaceae	Rhizobium	Rhizobium subbaraonis		Rhizobium subbaraonis JC85	23599	63.0777	6575903	6278	SAMN05892877		false	3.5	0.9				facultatively anaerobic		10
Bacteria	Proteobacteria	Alphaproteobacteria	Rhodobacterales	Rhodobacteraceae	Rhodobacter	Rhodobacter maris		Rhodobacter maris JA276	23595	65.0748	3833450	3692	SAMN05877831		false	1.25	0.8	true	true		facultatively anaerobic	false
Bacteria	Proteobacteria	Alphaproteobacteria	Rhodobacterales	Rhodobacteraceae	Pseudooceanicola	Pseudooceanicola antarcticus		Pseudooceanicola antarcticus CGMCC 1.12662	23590	66.2569	4232532	3930	SAMN06297129		false	1.05	0.65				aerobic		10
Bacteria	Proteobacteria	Alphaproteobacteria	Sphingomonadales	Sphingomonadaceae	Rhizorhabdus	Rhizorhabdus dicambivorans		Rhizorhabdus dicambivorans Ndbn-20	23557	65.3487	5541299	5257	SAMN07626873		false	1	0.5			true	aerobic	false	10
Bacteria	Proteobacteria	Alphaproteobacteria	Rhodobacterales	Rhodobacteraceae	Thioclava	Thioclava arenosa		Thioclava arenosa CAU 1312	23555	65.2946	2793629	2704	SAMN07612832		false	2.3	0.25				facultatively anaerobic	false	10
Bacteria	Proteobacteria	Alphaproteobacteria	Sphingomonadales	Sphingomonadaceae	Sphingomonas	Sphingomonas ginsenosidimutans		Sphingomonas ginsenosidimutans KACC 14949	23553	68.7724	3900947	3618	SAMN07655733		false	1.5	0.4			true	aerobic	false	10
Bacteria	Proteobacteria	Alphaproteobacteria	Caulobacterales	Caulobacteraceae	Caulobacter	Caulobacter crescentus		Caulobacter crescentus CB2	23528	67.2208	4123623	3845	SAMN06927532		false			false	false		facultatively anaerobic
Bacteria	Proteobacteria	Alphaproteobacteria	Sphingomonadales	Sphingomonadaceae	Sphingobium	Sphingobium hydrophobicum		Sphingobium hydrophobicum CCTCC AB 2015198	23487	63.1854	4602637	4176	SAMN07488776		false	1.85	0.65				aerobic	false	10
Bacteria	Proteobacteria	Alphaproteobacteria	Rhodobacterales	Rhodobacteraceae	Actibacterium	Actibacterium ureilyticum		Actibacterium ureilyticum LS-811	23455	64.2874	4145296	4064	SAMN07514661		false	1.7	0.7				aerobic	true	10
Bacteria	Proteobacteria	Alphaproteobacteria	Rhizobiales	Phyllobacteriaceae	Mesorhizobium	Mesorhizobium temperatum		Mesorhizobium temperatum SDW018	23453	61.9002	7165325	6563	SAMN07259767		false						aerobic
Bacteria	Proteobacteria	Alphaproteobacteria	Rhizobiales	Phyllobacteriaceae	Mesorhizobium	Mesorhizobium mediterraneum		Mesorhizobium mediterraneum USDA 3392	23452	62.0055	7196807	6661	SAMN07259542		false						aerobic	true
Bacteria	Proteobacteria	Alphaproteobacteria	Rhizobiales	Bradyrhizobiaceae	Bradyrhizobium	Bradyrhizobium ottawaense		Bradyrhizobium ottawaense OO99	23426	63.8169	8677089	7774	SAMN07448707		false	1.9	0.8				aerobic	true
Bacteria	Proteobacteria	Alphaproteobacteria	Rhizobiales	Phyllobacteriaceae	Mesorhizobium	Mesorhizobium sophorae		Mesorhizobium sophorae ICMP 19535	23422	62.2232	8049106	7657	SAMN07357070		false	2	1				aerobic
Bacteria	Proteobacteria	Alphaproteobacteria	Rhizobiales	Bradyrhizobiaceae	Bradyrhizobium	Bradyrhizobium mercantei		Bradyrhizobium mercantei SEMIA 6399	23387	63.9913	8842806	8096	SAMN05826124		false						aerobic
Bacteria	Proteobacteria	Alphaproteobacteria	Rhizobiales	Brucellaceae	Ochrobactrum	Ochrobactrum grignonense		Ochrobactrum grignonense OgA9a	23386	54.1495	4838254	4564	SAMN07258023		false						aerobic	true
Bacteria	Proteobacteria	Alphaproteobacteria	Rhodobacterales	Rhodobacteraceae	Nioella	Nioella sediminis		Nioella sediminis MCCC 1A00710	23381	63.4333	3958683	3866	SAMN05928556		false	1.95	1.15				aerobic	false	10
Bacteria	Proteobacteria	Alphaproteobacteria	Rhizobiales	Rhizobiaceae	Pararhizobium	Pararhizobium antarcticum		Pararhizobium antarcticum 59	23377	60.6746	5457546	5165	SAMN04486996		false						aerobic		10
Bacteria	Proteobacteria	Alphaproteobacteria	Rhodobacterales	Rhodobacteraceae	Pseudoruegeria	Pseudoruegeria marinistellae		Pseudoruegeria marinistellae SF-16	23376	62.995	5421999	5051	SAMN04193328		false	6	0.5				facultatively anaerobic	false	10
Bacteria	Proteobacteria	Alphaproteobacteria	Rhizobiales	Rhizobiaceae	Rhizobium	Rhizobium aethiopicum		Rhizobium aethiopicum HBR26	23360	61.0761	6556913	5993	SAMN04487815		false						aerobic
Bacteria	Proteobacteria	Alphaproteobacteria	Rhizobiales	Rhizobiaceae	Agrobacterium	Agrobacterium salinitolerans		Agrobacterium salinitolerans YIC 5082	23342	59.3131	4990413	4584	SAMN06091695		false	1.135	0.455				aerobic
Bacteria	Proteobacteria	Alphaproteobacteria	Rhizobiales	Brucellaceae	Ochrobactrum	Ochrobactrum thiophenivorans		Ochrobactrum thiophenivorans DSM 7216	23308	51.6466	4364781	3957	SAMN07258021		false	2					aerobic	false	9.5
Bacteria	Proteobacteria	Alphaproteobacteria	Rhizobiales	Brucellaceae	Ochrobactrum	Ochrobactrum pseudogrignonense		Ochrobactrum pseudogrignonense CCUG 30717	23302	53.993	5531557	5652	SAMN07258024		false						aerobic	false	9.5
Bacteria	Proteobacteria	Alphaproteobacteria	Rhizobiales	Brucellaceae	Ochrobactrum	Ochrobactrum rhizosphaerae		Ochrobactrum rhizosphaerae PR17	23301	53.0081	4904011	4928	SAMN07258022		false	2					aerobic		9.5
Bacteria	Proteobacteria	Alphaproteobacteria	Rhizobiales	Brucellaceae	Ochrobactrum	Ochrobactrum lupini		Ochrobactrum lupini LUP21	23299	56.346	5582811	5720	SAMN07259926		false						aerobic	false
Bacteria	Proteobacteria	Alphaproteobacteria	Rhizobiales	Phyllobacteriaceae	Pseudaminobacter	Pseudaminobacter manganicus		Pseudaminobacter manganicus JH-7	23206	61.197	4842929	4443	SAMN05526244		false	1.5	0.55				aerobic	false	10
Bacteria	Proteobacteria	Alphaproteobacteria	Rhodobacterales	Rhodobacteraceae	Acuticoccus	Acuticoccus yangtzensis		Acuticoccus yangtzensis JL1095	23203	68.6386	5043263	4286	SAMN05818643		true	1.4			false		aerobic	false	10
Bacteria	Proteobacteria	Alphaproteobacteria	Rhodobacterales	Rhodobacteraceae	Gemmobacter	Gemmobacter caeni		Gemmobacter caeni DSM 21823	23162	64.7166	5134863	5122	SAMN08779094	2739367660	false	3.15	0.65				facultatively anaerobic	false	10
Bacteria	Proteobacteria	Alphaproteobacteria	Rhodobacterales	Rhodobacteraceae	Roseivivax	Roseivivax pacificus		Roseivivax pacificus DSM 29329	23159	66.2336	4844463	4626	SAMN08777458	2739367657	false	1.4	0.75	false	false		aerobic	false	10
Bacteria	Proteobacteria	Alphaproteobacteria	Sphingomonadales	Sphingomonadaceae	Sphingomonas	Sphingomonas laterariae		Sphingomonas laterariae LNB2	23134	65.4629	4419388	4291	SAMN06295912		false	1.5	0.55			true	aerobic	false	10
Bacteria	Proteobacteria	Alphaproteobacteria	Rhodobacterales	Rhodobacteraceae	Paracoccus	Paracoccus seriniphilus		Paracoccus seriniphilus DSM 14827	23132	61.5576	4195486	3990	SAMN05444959	2737471638	false	0.85	0.75				aerobic	false	10
Bacteria	Proteobacteria	Alphaproteobacteria	Parvularculales	Parvularculaceae	Amphiplicatus	Amphiplicatus metriothermophilus		Amphiplicatus metriothermophilus CGMCC 1.12710	23129	66.7465	3160729	2938	SAMN06297382		true						aerobic	true
Bacteria	Proteobacteria	Alphaproteobacteria	Sphingomonadales	Sphingomonadaceae	Sphingopyxis	Sphingopyxis indica		Sphingopyxis indica DS15	23121	65.711	4149802	3871	SAMN06295955		false	1.51	0.52			true	aerobic	false	10
Bacteria	Proteobacteria	Alphaproteobacteria	Rhodobacterales	Rhodobacteraceae	Alkalimicrobium	Alkalimicrobium pacificum		Alkalimicrobium pacificum F15	23052	64.951	5786070	5474	SAMN07212123		true	2.5	0.95				aerobic	false	10
Bacteria	Proteobacteria	Alphaproteobacteria	Rhodobacterales	Rhodobacteraceae	Mameliella	Mameliella atlantica		Mameliella atlantica L6M1-5	23051	64.9561	5902666	5578	SAMN07212125		false	1.6	0.75	false	false		aerobic	false	10
Bacteria	Proteobacteria	Alphaproteobacteria	Rhodobacterales	Rhodobacteraceae	Ponticoccus	Ponticoccus lacteus		Ponticoccus lacteus JL351	23048	65.1451	5421437	5129	SAMN07212124		false	1.1	0.65		false		aerobic	false	10
Bacteria	Proteobacteria	Alphaproteobacteria	Rhodobacterales	Rhodobacteraceae	Marinibacterium	Marinibacterium profundimaris		Marinibacterium profundimaris 22II1-22F33	23020	66.2238	6152202	5086	SAMN07274261		true	1.65	0.7				aerobic	false	10
Bacteria	Proteobacteria	Alphaproteobacteria	Rhodobacterales	Rhodobacteraceae	Mameliella	Mameliella phaeodactyli		Mameliella phaeodactyli KD53	23019	65.0013	5453782	5140	SAMN07212126		false	2.55	0.75				aerobic	false	10
Bacteria	Proteobacteria	Alphaproteobacteria	Sphingomonadales	Sphingomonadaceae	Sphingopyxis	Sphingopyxis witflariensis		Sphingopyxis witflariensis DSM 14551	23011	63.3462	4306660	4038	SAMN07204631		false	1.5	0.65	true		true	aerobic		9.5
Bacteria	Proteobacteria	Alphaproteobacteria	Sphingomonadales	Sphingomonadaceae	Sphingopyxis	Sphingopyxis bauzanensis		Sphingopyxis bauzanensis DSM 22271	23010	63.2888	4256350	3945	SAMN07204638		false	0.95	0.5			true	aerobic		10
Bacteria	Proteobacteria	Alphaproteobacteria	Rhodobacterales	Rhodobacteraceae	Sulfitobacter	Sulfitobacter guttiformis		Sulfitobacter guttiformis DSM 11458	22973	56.1357	3975823	3882	SAMN08776960	2737471612	false	5.2	1.25		true		aerobic		10
Bacteria	Proteobacteria	Alphaproteobacteria	Sphingomonadales	Sphingomonadaceae	Sphingomonas	Sphingomonas mucosissima		Sphingomonas mucosissima DSM 17494	22972	65.0781	3584790	3329	SAMN06641656		false	1.7	0.75			true	aerobic	false
Bacteria	Proteobacteria	Alphaproteobacteria	Sphingomonadales	Sphingomonadaceae	Sphingomonas	Sphingomonas dokdonensis		Sphingomonas dokdonensis DSM 21029	22970	66.4615	3452664	3279	SAMN06641655		false	2.15	0.5			true	aerobic	true	10
Bacteria	Proteobacteria	Alphaproteobacteria	Rhodobacterales	Rhodobacteraceae	Litoreibacter	Litoreibacter ponti		Litoreibacter ponti DSM 100977	22941	62.6794	3885483	3869	SAMN08776943	2734482799	false	0.9	0.45				aerobic	false	10
Bacteria	Proteobacteria	Alphaproteobacteria	Rhizobiales	Cohaesibacteraceae	Breoghania	Breoghania corrubedonensis		Breoghania corrubedonensis DSM 23382	22938	63.6235	5331589	4684	SAMN08776944	2734482291	true	2.75	0.65				aerobic	true	10
Bacteria	Proteobacteria	Alphaproteobacteria	Rhodobacterales	Rhodobacteraceae	Sulfitobacter	Sulfitobacter mediterraneus		Sulfitobacter mediterraneus DSM 12244	22937	58.0828	4099776	4005	SAMN08778570	2734482289	false	2	0.65		false		aerobic	true
Bacteria	Proteobacteria	Alphaproteobacteria	Rhodobacterales	Rhodobacteraceae	Tropicibacter	Tropicibacter phthalicicus		Tropicibacter phthalicicus DSM 26923	22935	57.9354	4886351	4802	SAMN07621378	2734482174	false	1.75	0.85				aerobic	true	10
Bacteria	Proteobacteria	Alphaproteobacteria	Rhodobacterales	Rhodobacteraceae	Ruegeria	Ruegeria conchae		Ruegeria conchae DSM 29317	22934	55.7351	4504665	4439	SAMN07620991	2734482173	false	0.75	0.4				aerobic	false	10
Bacteria	Proteobacteria	Alphaproteobacteria	Rhodobacterales	Rhodobacteraceae	Yoonia	Yoonia sediminilitoris		Yoonia sediminilitoris DSM 29955	22932	57.2232	4667383	4616	SAMN08779099	2734482292	false	2.45	0.6				aerobic	true	10
Bacteria	Proteobacteria	Alphaproteobacteria	Rhodobacterales	Rhodobacteraceae	Rhodovulum	Rhodovulum kholense		Rhodovulum kholense DSM 19783	22931	67.7503	4458411	4176	SAMN08779096	2734482290	false	1.65	0.75	true	true		facultatively anaerobic
Bacteria	Proteobacteria	Alphaproteobacteria	Rhizobiales		Phreatobacter	Phreatobacter oligotrophus		Phreatobacter oligotrophus DSM 25521	22929	68.1584	4880542	4628	SAMN08778656	2734482287	true	1.95	0.5				aerobic		10
Bacteria	Proteobacteria	Alphaproteobacteria	Rhodobacterales	Rhodobacteraceae	Pararhodobacter	Pararhodobacter aggregans		Pararhodobacter aggregans DSM 18938	22920	68.231	5073924	4948	SAMN08776945	2734482252	true	2	0.65	false	false		aerobic	false	10
Bacteria	Proteobacteria	Alphaproteobacteria	Rhodospirillales	Acetobacteraceae	Humitalea	Humitalea rosea		Humitalea rosea DSM 24525	22919	69.6036	4974338	4669	SAMN08779109	2734482251	true	1.55	0.9	true	true		aerobic	false
Bacteria	Proteobacteria	Alphaproteobacteria	Rhodobacterales	Rhodobacteraceae	Celeribacter	Celeribacter persicus		Celeribacter persicus DSM 100434	22914	60.3894	4299354	4242	SAMN08779098	2734482187	false	0.85	0.45	false	false		aerobic	false	10
Bacteria	Proteobacteria	Alphaproteobacteria	Rhodobacterales	Rhodobacteraceae	Rhodovulum	Rhodovulum imhoffii		Rhodovulum imhoffii DSM 18064	22913	63.0643	2908778	2898	SAMN08779093	2734482186	false	1	0.5	true	true		facultatively anaerobic	false
Bacteria	Proteobacteria	Alphaproteobacteria	Rhodobacterales	Rhodobacteraceae	Pelagimonas	Pelagimonas varians		Pelagimonas varians DSM 23678	22912	55.2091	4926516	4792	SAMN08779095	2734482185	true	2.665	1.05	false	false		aerobic	true	10
Bacteria	Proteobacteria	Alphaproteobacteria	Rhodobacterales	Rhodobacteraceae	Donghicola	Donghicola tyrosinivorans		Donghicola tyrosinivorans DSM 100212	22875	59.5891	4687521	4477	SAMN07621402	2731639258	false	2.95	0.95		false		aerobic	false	10
Bacteria	Proteobacteria	Alphaproteobacteria	Rhodobacterales	Rhodobacteraceae	Yoonia	Yoonia maritima		Yoonia maritima DSM 101533	22874	53.3719	3677340	3645	SAMN07621946	2731639257	false	1.8	0.7		false		aerobic	true	10
Bacteria	Proteobacteria	Alphaproteobacteria	Rhodobacterales	Rhodobacteraceae	Labrenzia	Labrenzia marina		Labrenzia marina DSM 17023	22863	60.3408	6057182	5424	SAMN07621160	2731639218	false	1.65	0.7	true	true		aerobic	true	10
Bacteria	Proteobacteria	Alphaproteobacteria	Sphingomonadales	Erythrobacteraceae	Porphyrobacter	Porphyrobacter tepidarius		Porphyrobacter tepidarius DSM 10594	22842	65.882	3216818	3052	SAMN06251563		false	1.1	0.6	true	true		aerobic	false
Bacteria	Proteobacteria	Alphaproteobacteria	Sphingomonadales	Erythrobacteraceae	Porphyrobacter	Porphyrobacter donghaensis		Porphyrobacter donghaensis DSM 16220	22841	66.2217	3372281	3157	SAMN06251561		false	1.7	0.7	true	true		aerobic	false	10
Bacteria	Proteobacteria	Alphaproteobacteria	Sphingomonadales	Erythrobacteraceae	Porphyrobacter	Porphyrobacter colymbi		Porphyrobacter colymbi JCM 18338	22840	66.4736	4309164	4074	SAMN06251559		false	1.15	0.35	true	false		aerobic		10
Bacteria	Proteobacteria	Alphaproteobacteria	Sphingomonadales	Sphingomonadaceae	Sphingopyxis	Sphingopyxis terrae	Sphingopyxis terrae subsp. ummariensis	Sphingopyxis terrae subsp. ummariensis UI2	22786	65.2124	3577011	3401	SAMN06295984		false	0.8	0.1			true	aerobic	true	10
Bacteria	Proteobacteria	Alphaproteobacteria	Sphingomonadales	Erythrobacteraceae	Altererythrobacter	Altererythrobacter xiamenensis		Altererythrobacter xiamenensis CGMCC 1.12494	22784	61.7782	3082408	2952	SAMN06297468		false	2.45	0.4				aerobic		10
Bacteria	Spirochaetes-Phylum	Spirochaetes	Leptospirales	Leptospiraceae	Leptospira	Leptospira meyeri		Leptospira meyeri DSM 21537	22775	38.005	4237206	3957	SAMN07621512	2731957520	false						aerobic
Bacteria	Proteobacteria	Alphaproteobacteria	Rhizobiales	Rhizobiaceae	Rhizobium	Rhizobium oryziradicis		Rhizobium oryziradicis N19	22743	55.1291	5156159	4697	SAMN05829247		false						aerobic
Bacteria	Proteobacteria	Alphaproteobacteria	Rhizobiales		Pseudorhodoplanes	Pseudorhodoplanes sinuspersici		Pseudorhodoplanes sinuspersici RIPI 110	22739	60.3157	5971615	5632	SAMN06886414		true	1.75	0.45				facultatively anaerobic	false	10
Bacteria	Spirochaetes-Phylum	Spirochaetes	Brachyspirales	Brachyspiraceae	Brachyspira	Brachyspira hampsonii		Brachyspira hampsonii ATCC BAA-2463	22729	27.3756	3161271	2695	SAMN05209828		false	7.5	0.315				anaerobic	true
Bacteria	Proteobacteria	Alphaproteobacteria	Rhodobacterales	Rhodobacteraceae	Brevirhabdus	Brevirhabdus pacifica		Brevirhabdus pacifica DSM 27767	22704	66.629	3424577	3230	SAMN07620883	2728369741	true	1.4	0.55	false	false		aerobic	false	10
Bacteria	Proteobacteria	Alphaproteobacteria	Rhodobacterales	Rhodobacteraceae	Epibacterium	Epibacterium scottomollicae		Epibacterium scottomollicae DSM 25328	22697	60.8874	4677188	4414	SAMN07621368	2728369517	false	1.3	1				aerobic	true
Bacteria	Proteobacteria	Alphaproteobacteria	Rhodobacterales	Rhodobacteraceae	Shimia	Shimia abyssi		Shimia abyssi DSM 100673	22694	56.163	4732601	4548	SAMN07621369	2728369514	false	1.75	0.85				aerobic	false	10
Bacteria	Proteobacteria	Alphaproteobacteria	Rhodobacterales	Rhodobacteraceae	Marivita	Marivita geojedonensis		Marivita geojedonensis DSM 29432	22687	59.9422	4326589	4273	SAMN07620990	2728369485	false	4.4	0.85				aerobic	false	10
Bacteria	Proteobacteria	Alphaproteobacteria	Rhodobacterales	Rhodobacteraceae	Limimaricola	Limimaricola soesokkakensis		Limimaricola soesokkakensis DSM 29956	22683	67.1265	3830986	3619	SAMN07621390	2728369479	false	3.4	0.65				aerobic	false	10
Bacteria	Spirochaetes-Phylum	Spirochaetes	Leptospirales	Leptospiraceae	Leptospira	Leptospira borgpetersenii		Leptospira borgpetersenii DSM 21538	22679	40.0774	3857933	3382	SAMN07620965	2728369472	false						aerobic
Bacteria	Proteobacteria	Alphaproteobacteria	Rhodobacterales	Rhodobacteraceae	Pseudoruegeria	Pseudoruegeria haliotis		Pseudoruegeria haliotis DSM 29328	22678	63.0468	5044743	4719	SAMN07621391	2728369471	false	2.8	0.65				aerobic	false	10
Bacteria	Proteobacteria	Alphaproteobacteria	Rhodobacterales	Rhodobacteraceae	Roseovarius	Roseovarius halotolerans		Roseovarius halotolerans DSM 29507	22673	63.8225	3718295	3651	SAMN06265372	2728369466	false	2.15	0.65		false		aerobic	false
Bacteria	Proteobacteria	Alphaproteobacteria	Kordiimonadales	Kordiimonadaceae	Eilatimonas	Eilatimonas milleporae		Eilatimonas milleporae DSM 25217	22672	60.7624	4423874	3808	SAMN06265352	2728369464	true						aerobic		10
Bacteria	Proteobacteria	Alphaproteobacteria	Rhodobacterales	Rhodobacteraceae	Shimia	Shimia isoporae		Shimia isoporae DSM 26433	22667	56.6534	4232765	4102	SAMN06264852	2728369275	false	2.2	0.95				aerobic	true	10
Bacteria	Proteobacteria	Alphaproteobacteria	Rhizobiales	Hyphomicrobiaceae	Dichotomicrobium	Dichotomicrobium thermohalophilum		Dichotomicrobium thermohalophilum DSM 5002	22665	64.2856	2988045	2773	SAMN06265363	2728369273	true			true			aerobic
Bacteria	Proteobacteria	Alphaproteobacteria	Rhizobiales	Cohaesibacteraceae	Cohaesibacter	Cohaesibacter gelatinilyticus		Cohaesibacter gelatinilyticus DSM 18289	22659	50.4694	5197865	4816	SAMN06265368	2728369261	true	2	0.3		true		facultatively anaerobic	true	10
Bacteria	Proteobacteria	Alphaproteobacteria	Sphingomonadales	Sphingomonadaceae	Sphingomonas	Sphingomonas panacis		Sphingomonas panacis JCM 30806	22645	65.4867	5322941	4703	SAMN04417200		false					true	aerobic	true	10
Bacteria	Proteobacteria	Alphaproteobacteria	Rhodobacterales	Rhodobacteraceae	Roseovarius	Roseovarius albus		Roseovarius albus CECT 7450	22641	54.3325	4287842	4170	SAMEA102067168		false	2.1	0.45				aerobic	false
Bacteria	Proteobacteria	Alphaproteobacteria	Rhodobacterales	Rhodobacteraceae	Roseovarius	Roseovarius halotolerans		Roseovarius halotolerans CECT 8110	22639	63.7915	3725543	3637	SAMEA102125668		false	2.15	0.65		false		aerobic	false
Bacteria	Proteobacteria	Alphaproteobacteria	Rhodobacterales	Rhodobacteraceae	Roseivivax	Roseivivax jejudonensis		Roseivivax jejudonensis CECT 8625	22638	67.985	4312868	4087	SAMEA102345418		false	0.5	0.35	true	true		aerobic		10
Bacteria	Proteobacteria	Alphaproteobacteria	Rhodobacterales	Rhodobacteraceae	Roseovarius	Roseovarius gaetbuli		Roseovarius gaetbuli CECT 8370	22637	60.3801	4130403	3930	SAMEA102342418		false	5.2	0.65				aerobic	false	10
Bacteria	Proteobacteria	Alphaproteobacteria	Rhodobacterales	Rhodobacteraceae	Roseovarius	Roseovarius aestuarii		Roseovarius aestuarii CECT 7745	22636	57.9171	4810238	4596	SAMEA102070918		false	2.15	0.45		false		aerobic	true	10
Bacteria	Proteobacteria	Alphaproteobacteria	Rhodobacterales	Rhodobacteraceae	Ruegeria	Ruegeria meonggei		Ruegeria meonggei CECT 8411	22595	57.3016	4543068	4471	SAMEA102343918		false	5.25	0.5				aerobic	false	10
Bacteria	Proteobacteria	Alphaproteobacteria	Rhodospirillales	Rhodospirillaceae	Thalassospira	Thalassospira alkalitolerans		Thalassospira alkalitolerans JCM 18968	22589	53.0908	4788947	4067	SAMN02671741		false	2.15	0.45				aerobic	true	10
Bacteria	Proteobacteria	Alphaproteobacteria	Rhodobacterales	Rhodobacteraceae	Pseudooceanicola	Pseudooceanicola marinus		Pseudooceanicola marinus CECT 7751	22588	66.7597	4533138	4211	SAMEA102123418		false	0.95	0.5	false	false		facultatively anaerobic	false
Bacteria	Proteobacteria	Alphaproteobacteria	Sneathiellales	Sneathiellaceae	Oceanibacterium	Oceanibacterium hippocampi		Oceanibacterium hippocampi CECT 7691	22587	66.663	4833437	4525	SAMEA102070168		true	1.3	0.4				aerobic		10
Bacteria	Proteobacteria	Alphaproteobacteria	Rhodobacterales	Rhodobacteraceae	Roseisalinus	Roseisalinus antarcticus		Roseisalinus antarcticus CECT 7023	22586	66.7241	5003117	4704	SAMEA102065668		true	3.19	0.96		true		microaerophilic		10
Bacteria	Proteobacteria	Alphaproteobacteria	Rhodobacterales	Rhodobacteraceae	Marivita	Marivita geojedonensis		Marivita geojedonensis DPG-138	22582	59.9523	4313167	3880	SAMN02671740		false	4.4	0.85				aerobic	false	10
Bacteria	Proteobacteria	Alphaproteobacteria	Rhodobacterales	Rhodobacteraceae	Marivita	Marivita cryptomonadis		Marivita cryptomonadis CL-SK44	22581	59.0495	4610381	4511	SAMN02671737		true	2.7	0.8		true		aerobic	true	10
Bacteria	Proteobacteria	Alphaproteobacteria	Rhodobacterales	Rhodobacteraceae	Paracoccus	Paracoccus contaminans		Paracoccus contaminans LMG 29738	22541	68.7052	3033494	2748	SAMN06289119		false	1	1				aerobic	false
Bacteria	Proteobacteria	Alphaproteobacteria	Sphingomonadales	Sphingomonadaceae	Sphingomonas	Sphingomonas indica		Sphingomonas indica Dd16	22369	67.0257	2807253	2739	SAMN06295910		false	2.6	0.9			true	aerobic	false	10
Bacteria	Proteobacteria	Alphaproteobacteria	Rhodospirillales	Acetobacteraceae	Gluconobacter	Gluconobacter uchimurae		Gluconobacter uchimurae LMG 27012	22350	60.9659	2996121	2772	SAMN03799296		false	1.75	0.8				aerobic		10
Bacteria	Proteobacteria	Alphaproteobacteria	Rhodospirillales	Acetobacteraceae	Gluconobacter	Gluconobacter nephelii		Gluconobacter nephelii LMG 26773	22349	55.7843	3162929	2926	SAMN03799285		false	1.5	0.9				aerobic	true	10
Bacteria	Proteobacteria	Alphaproteobacteria	Rhodobacterales	Rhodobacteraceae	Roseibium	Roseibium denhamense		Roseibium denhamense DSM 15949	22260	57.2889	4848572	4447	SAMN06265374	2724679813	true	2.55	0.65		true		aerobic	true	10
Bacteria	Proteobacteria	Alphaproteobacteria	Rhodobacterales	Rhodobacteraceae	Shimia	Shimia sagamensis		Shimia sagamensis DSM 29734	22257	56.3315	4496706	4426	SAMN06265373	2724679805	false	4.25	0.75				aerobic	true	10
Bacteria	Proteobacteria	Alphaproteobacteria	Rhodospirillales	Rhodospirillaceae	Tistlia	Tistlia consotensis		Tistlia consotensis DSM 21585	22247	71.5194	6928939	6376	SAMN06265365	2724679789	true	3.25	0.65		false		aerobic		10
Bacteria	Proteobacteria	Alphaproteobacteria	Rhodobacterales	Rhodobacteraceae	Ruegeria	Ruegeria faecimaris		Ruegeria faecimaris DSM 28009	22242	56.7127	4115084	4072	SAMN06265380	2724679780	false	4.5	0.45				aerobic	false	10
Bacteria	Proteobacteria	Alphaproteobacteria	Rhodobacterales	Rhodobacteraceae	Puniceibacterium	Puniceibacterium sediminis		Puniceibacterium sediminis DSM 29052	22238	60.8328	4642053	4270	SAMN06265370	2724679734	false	2.5	1	false	false		aerobic	false
Bacteria	Proteobacteria	Alphaproteobacteria	Rhizobiales	Bradyrhizobiaceae	Rhodoblastus	Rhodoblastus acidophilus		Rhodoblastus acidophilus DSM 137	22236	65.2356	4711496	4422	SAMN06265338	2724679731	true	3.5	1.15	true	true		facultatively anaerobic	true	10
Bacteria	Proteobacteria	Alphaproteobacteria	Rhodobacterales	Rhodobacteraceae	Lutimaribacter	Lutimaribacter litoralis		Lutimaribacter litoralis DSM 29506	22235	59.0925	4112158	4032	SAMN06265173	2724679730	false	6	1				aerobic	false	10
Bacteria	Proteobacteria	Alphaproteobacteria	Rhodobacterales	Rhodobacteraceae	Paracoccus	Paracoccus laeviglucosivorans		Paracoccus laeviglucosivorans DSM 100094	22234	63.1108	4299345	4233	SAMN06265221	2724679710	false	0.45					aerobic	false	10
Bacteria	Proteobacteria	Alphaproteobacteria	Rhodobacterales	Rhodobacteraceae	Paracoccus	Paracoccus sediminis		Paracoccus sediminis DSM 26170	22229	66.0493	3645751	3538	SAMN06265378	2724679705	false	0.95	0.7				facultatively anaerobic	false	10
Bacteria	Proteobacteria	Alphaproteobacteria	Rhodobacterales	Rhodobacteraceae	Brevirhabdus	Brevirhabdus pacifica		Brevirhabdus pacifica 22DY15	22148	66.1743	3303597	3143	SAMN06216425		true	1.4	0.55	false	false		aerobic	false	10
Bacteria	Proteobacteria	Alphaproteobacteria	Caulobacterales	Hyphomonadaceae	Henriciella	Henriciella aquimarina		Henriciella aquimarina LMG 24711	22110	62.232	4335829	3917	SAMN06670197		false	1.3	0.85	false	false		aerobic	false
Bacteria	Proteobacteria	Alphaproteobacteria	Caulobacterales	Hyphomonadaceae	Henriciella	Henriciella litoralis		Henriciella litoralis DSM 22014	22070	58.8884	3775025	3632	SAMN06670198		false	1.8	0.5				aerobic	true	10
Bacteria	Proteobacteria	Alphaproteobacteria	Rhodobacterales	Rhodobacteraceae	Pseudophaeobacter	Pseudophaeobacter leonis		Pseudophaeobacter leonis 306	21984	58.7374	4821592	5291	SAMN06545315		false	1.6	0.7				aerobic		10
Bacteria	Proteobacteria	Alphaproteobacteria	Rhizobiales	Aurantimonadaceae	Fulvimarina	Fulvimarina manganoxydans		Fulvimarina manganoxydans CGMCC1.10972	21949	62.8949	4827577	4469	SAMN06297251		false	1.9	0.65	true	true		aerobic	true	10
Bacteria	Proteobacteria	Alphaproteobacteria	Sphingomonadales	Sphingomonadaceae	Sphingomonas	Sphingomonas azotifigens		Sphingomonas azotifigens NBRC 15497	21935	67.3148	5145744	4653	SAMD00046751		false	2	0.75			true	aerobic	true	10
Bacteria	Proteobacteria	Alphaproteobacteria	Rickettsiales	Rickettsiaceae	Rickettsia	Rickettsia asembonensis		Rickettsia asembonensis NMRCii	21794	32.2409	1376743	1151	SAMN03272870		false						aerobic
Bacteria	Proteobacteria	Alphaproteobacteria	Rhizobiales	Methylobacteriaceae	Microvirga	Microvirga ossetica		Microvirga ossetica V5/3M	21730	62.6697	9631051	8755	SAMN05413551		false	1.35	0.8				aerobic	false
Bacteria	Proteobacteria	Alphaproteobacteria	Sphingomonadales	Sphingomonadaceae	Sphingopyxis	Sphingopyxis flava		Sphingopyxis flava R11H	21639	63.7508	4155299	4186	SAMN06295937		false	1.005	0.39			true	aerobic	false	10
Bacteria	Proteobacteria	Alphaproteobacteria	Sphingomonadales	Sphingomonadaceae	Novosphingobium	Novosphingobium mathurense		Novosphingobium mathurense SM117	21635	63.2633	4843239	4503	SAMN06295987		false	1.4	0.8			true	aerobic	true
Bacteria	Proteobacteria	Alphaproteobacteria	Sphingomonadales	Sphingomonadaceae	Sphingomonas	Sphingomonas histidinilytica		Sphingomonas histidinilytica UM2	21606	67.3539	5473339	5220	SAMN06295920		false	1.4	0.4				aerobic	true	10
Bacteria	Proteobacteria	Alphaproteobacteria	Rhizobiales	Rhizobiaceae	Rhizobium	Rhizobium leguminosarum		Rhizobium leguminosarum USDA 2370	21436	60.5823	7810993	7215	SAMN06094796		true				true		aerobic
Bacteria	Proteobacteria	Alphaproteobacteria	Rhizobiales	Rhizobiaceae	Rhizobium	Rhizobium laguerreae		Rhizobium laguerreae FB206	21429	60.7785	7323202	6838	SAMN06094799		false						aerobic
Bacteria	Proteobacteria	Alphaproteobacteria	Rhodospirillales	Acetobacteraceae	Neoasaia	Neoasaia chiangmaiensis		Neoasaia chiangmaiensis NBRC 101099	21374	61.5038	3407860	3050	SAMN04396918		true						aerobic	false	10
Bacteria	Proteobacteria	Alphaproteobacteria	Rhodospirillales	Acetobacteraceae	Bombella	Bombella intestini		Bombella intestini LMG 28161	21347	54.9438	2023176	1784	SAMN02598725		true	2.5	1				microaerophilic	false	10
Bacteria	Spirochaetes-Phylum	Spirochaetes	Spirochaetales	Borreliaceae	Borrelia	Borrelia turcica		Borrelia turcica IST7	20711	29.9646	1283624	1222	SAMN08918700		false	17.5	0.24				aerobic	true
Bacteria	Proteobacteria	Alphaproteobacteria	Sphingomonadales	Sphingomonadaceae	Sphingomonas	Sphingomonas turrisvirgatae		Sphingomonas turrisvirgatae MCT13	20705	65.3731	4080212	3851	SAMN05554396		false	1.21	0.365			true	aerobic	false	10
Bacteria	Proteobacteria	Alphaproteobacteria	Rhizobiales	Phyllobacteriaceae	Mesorhizobium	Mesorhizobium waimense		Mesorhizobium waimense ICMP 19557	20702	62.3996	8135049	7552	SAMN10038457		false	1.5	0.5				aerobic
Bacteria	Proteobacteria	Alphaproteobacteria	Rhizobiales	Phyllobacteriaceae	Mesorhizobium	Mesorhizobium jarvisii		Mesorhizobium jarvisii LMG 28313	20695	63.1979	6633402	6393	SAMN10038530		false						aerobic
Bacteria	Proteobacteria	Alphaproteobacteria	Rhizobiales	Xanthobacteraceae	Ancylobacter	Ancylobacter aquaticus		Ancylobacter aquaticus DSM 101	20675	67.0362	4826249	4475	SAMN10866377	2795386139	true						aerobic	false
Bacteria	Proteobacteria	Alphaproteobacteria	Rhizobiales	Bradyrhizobiaceae	Variibacter	Variibacter gotjawalensis		Variibacter gotjawalensis DSM 29671	20671	62.2346	4585837	4457	SAMN10866394	2795386120	true	1.5	0.7				aerobic	false	10
Bacteria	Proteobacteria	Alphaproteobacteria	Rhodobacterales	Rhodobacteraceae	Rhodovulum	Rhodovulum marinum		Rhodovulum marinum DSM 18063	20668	67.2328	3942843	3831	SAMN10866375	2795385476	false	1.5	0.7	true	true		anaerobic	false
Bacteria	Proteobacteria	Alphaproteobacteria	Rhodothalassiales	Rhodothalassiaceae	Rhodothalassium	Rhodothalassium salexigens		Rhodothalassium salexigens DSM 2132	20667	68.5931	3353191	2879	SAMN10866323	2795385475	true	1		true	true		facultatively aerobic	true
Bacteria	Proteobacteria	Alphaproteobacteria	Sphingomonadales	Sphingomonadaceae	Stakelama	Stakelama pacifica		Stakelama pacifica DSM 25059	20660	62.8846	3981765	3805	SAMN10866376	2795385468	true	1.75	0.65				aerobic	true	10
Bacteria	Proteobacteria	Alphaproteobacteria	Rhodobacterales	Rhodobacteraceae	Rhodobaca	Rhodobaca bogoriensis		Rhodobaca bogoriensis DSM 18756	20658	59.0395	3908185	3762	SAMN10866471	2795385466	true	1.15	0.9	true	true		facultatively aerobic	false
Bacteria	Proteobacteria	Alphaproteobacteria	Rhodobacterales	Rhodobacteraceae	Rhodovulum	Rhodovulum adriaticum		Rhodovulum adriaticum DSM 2781	20657	65.9328	3350432	3245	SAMN10866322	2795385465	false	1.55	0.65	true	true		facultatively aerobic	false	10
Bacteria	Proteobacteria	Alphaproteobacteria	Rhodobacterales	Rhodobacteraceae	Rhodovulum	Rhodovulum euryhalinum		Rhodovulum euryhalinum DSM 4868	20640	67.9091	3783403	3661	SAMN10866311	2795385447	false			true	true		facultatively anaerobic	false	10
Bacteria	Proteobacteria	Alphaproteobacteria	Rhizobiales	Rhizobiaceae	Rhizobium	Rhizobium wuzhouense		Rhizobium wuzhouense W44	20638	61.631	4925655	4659	SAMN09298572		false	1.15	0.25				aerobic
Bacteria	Proteobacteria	Alphaproteobacteria	Rhizobiales	Phyllobacteriaceae	Zhengella	Zhengella mangrovi		Zhengella mangrovi X9-2-2	20629	65.0326	5059654	4690	SAMN07809790		true	2.25	0.95				facultatively anaerobic	true	10
Bacteria	Proteobacteria	Alphaproteobacteria	Emcibacterales	Emcibacteraceae	Emcibacter	Emcibacter congregatus		Emcibacter congregatus ZYL	20627	51.5433	4148418	3562	SAMN07749770		false	2	0.5				aerobic		10
Bacteria	Proteobacteria	Alphaproteobacteria	Rhizobiales	Phyllobacteriaceae	Mesorhizobium	Mesorhizobium sanjuanii		Mesorhizobium sanjuanii BSA136	20625	62.5099	6391145	6021	SAMN07646571		false						aerobic
Bacteria	Proteobacteria	Alphaproteobacteria	Rhizobiales	Rhizobiaceae	Pararhizobium	Pararhizobium haloflavum		Pararhizobium haloflavum XC0140	20599	62.3801	4176578	4019	SAMN07653193		false	1.155	0.615				aerobic	true	10
Bacteria	Proteobacteria	Alphaproteobacteria	Rhodospirillales	Acetobacteraceae	Komagataeibacter	Komagataeibacter hansenii		Komagataeibacter hansenii JCM 7643	20580	59.2618	3644072	3153	SAMD00036640		false	1.25	0.65				aerobic	false	10
Bacteria	Proteobacteria	Alphaproteobacteria	Rhodospirillales	Acetobacteraceae	Acetobacter	Acetobacter orientalis		Acetobacter orientalis 21F-2	20579	52.3572	2901854	2561	SAMD00036633		false	2.5	0.7	false	false		aerobic	true	9
Bacteria	Proteobacteria	Alphaproteobacteria	Rhizobiales	Phyllobacteriaceae	Mesorhizobium	Mesorhizobium wenxiniae		Mesorhizobium wenxiniae WYCCWR 10195	20572	61.8821	6675533	6100	SAMN07259541		false	1.13	0.38				aerobic
Bacteria	Proteobacteria	Alphaproteobacteria	Rhodobacterales	Rhodobacteraceae	Roseovarius	Roseovarius salinarum		Roseovarius salinarum N53	20554	68.093	3397540	3304	SAMN07249050		false	3.75	0.35		false		aerobic	false	10
Bacteria	Proteobacteria	Alphaproteobacteria	Rhizobiales	Phyllobacteriaceae	Phyllobacterium	Phyllobacterium zundukense		Phyllobacterium zundukense Tri-48	20543	57.2232	6208009	5794	SAMN05946057		false	2.2	0.7				aerobic
Bacteria	Proteobacteria	Alphaproteobacteria	Sphingomonadales	Erythrobacteraceae	Erythrobacter	Erythrobacter lutimaris		Erythrobacter lutimaris S-5	20518	65.4636	3279120	3062	SAMN09269770		false	0.65	0.4	true	false	true	aerobic	false	10
Bacteria	Proteobacteria	Alphaproteobacteria	Rhodobacterales	Rhodobacteraceae	Paracoccus	Paracoccus lutimaris		Paracoccus lutimaris CECT 8525	20509	65.1804	4206068	3971	SAMN09075496		false	1.75	1.25		false		aerobic	false	10
Bacteria	Proteobacteria	Alphaproteobacteria	Rhodobacterales	Rhodobacteraceae	Roseovarius	Roseovarius nitratireducens		Roseovarius nitratireducens TFZ	20499	65.4789	3902029	3827	SAMN07768646		false	2.255	0.585				aerobic	false	10
Bacteria	Proteobacteria	Alphaproteobacteria	Rhizobiales	Bradyrhizobiaceae	Rhodopseudomonas	Rhodopseudomonas pentothenatexigens		Rhodopseudomonas pentothenatexigens JA575	20495	65.9924	5377243	4905	SAMN05892882		false	4	0.75	true	true		anaerobic	true	10
Bacteria	Proteobacteria	Alphaproteobacteria	Rhizobiales	Rhizobiaceae	Rhizobium	Rhizobium tubonense		Rhizobium tubonense CCBAU 85046	20459	59.2721	6536852	6329	SAMN07689693		false	1.9	0.55				aerobic
Bacteria	Proteobacteria	Alphaproteobacteria	Caulobacterales	Caulobacteraceae	Phenylobacterium	Phenylobacterium kunshanense		Phenylobacterium kunshanense BUT-10	20453	69.2654	4177445	4049	SAMN09212836		false	1.15	0.425				aerobic	true	10
Bacteria	Proteobacteria	Alphaproteobacteria	Sphingomonadales	Sphingomonadaceae	Sandarakinorhabdus	Sandarakinorhabdus cyanobacteriorum		Sandarakinorhabdus cyanobacteriorum TH057	20452	66.1611	3529083	3280	SAMN07418558		false	2	0.8	true		true	aerobic	true	10
Bacteria	Proteobacteria	Alphaproteobacteria	Rhizobiales	Hyphomicrobiaceae	Devosia	Devosia elaeis		Devosia elaeis S37	20418	64.0737	3878148	3759	SAMN04413744		false	0.89	0.35				aerobic	true	10
Bacteria	Proteobacteria	Alphaproteobacteria	Rhodobacterales	Rhodobacteraceae	Thalassobius	Thalassobius activus		Thalassobius activus CECT 5113	20411	54.4262	3357798	3309	SAMEA3542138		false			false	false		aerobic	false	10
Bacteria	Proteobacteria	Alphaproteobacteria	Rhizobiales	Hyphomicrobiaceae	Devosia	Devosia submarina		Devosia submarina JCM18935	20391	60.4089	3980379	3734	SAMN08781060		false	1.6	1				aerobic	true	10
Bacteria	Proteobacteria	Alphaproteobacteria	Rhizobiales	Roseiarcaceae	Roseiarcus	Roseiarcus fermentans		Roseiarcus fermentans DSM 24875	20379	68.2448	6790947	6204	SAMN09074757	2770939636	true	3.35	0.9	true	true		microaerophilic	false	10
Bacteria	Proteobacteria	Alphaproteobacteria	Rhizobiales	Brucellaceae	Pseudochrobactrum	Pseudochrobactrum asaccharolyticum		Pseudochrobactrum asaccharolyticum DSM 25619	20373	50.8158	4649010	4258	SAMN09074870	2770939620	true	2					aerobic	false	10
Bacteria	Proteobacteria	Alphaproteobacteria	Sphingomonadales	Sphingomonadaceae	Sphingosinicella	Sphingosinicella microcystinivorans		Sphingosinicella microcystinivorans DSM 19791	20369	63.971	3963457	3717	SAMN09074758	2770939615	true	0.8	0.5				aerobic	true	10
Bacteria	Proteobacteria	Alphaproteobacteria	Sphingomonadales	Sphingomonadaceae	Hephaestia	Hephaestia caeni		Hephaestia caeni DSM 25527	20367	65.5583	4524667	4315	SAMN09074688	2770939613	true	1.95	0.5				aerobic		10
Bacteria	Proteobacteria	Alphaproteobacteria	Rhizobiales	Beijerinckiaceae	Methylovirgula	Methylovirgula ligni		Methylovirgula ligni DSM 19998	20364	62.299	3292527	3205	SAMN09064159	2770939601	true	1.85	0.475				aerobic	false	10
Bacteria	Proteobacteria	Alphaproteobacteria	Rhizobiales	Phyllobacteriaceae	Aquamicrobium	Aquamicrobium defluvii		Aquamicrobium defluvii DSM 11603	20361	63.1548	4521814	4418	SAMN09064520	2770939570	true	2	0.65				facultatively anaerobic
Bacteria	Proteobacteria	Alphaproteobacteria	Sphingomonadales	Sphingomonadaceae	Parasphingopyxis	Parasphingopyxis lamellibrachiae		Parasphingopyxis lamellibrachiae DSM 26725	20341	60.4345	2946832	2899	SAMN09074869	2770939550	true	1.5	0.55			true	aerobic		10
Bacteria	Proteobacteria	Alphaproteobacteria	Caulobacterales	Hyphomonadaceae	Litorimonas	Litorimonas taeanensis		Litorimonas taeanensis DSM 22008	20340	46.9329	2778038	2589	SAMN09064531	2770939549	true	1.8	0.5				aerobic	false	10
Bacteria	Proteobacteria	Alphaproteobacteria	Rhodobacterales	Rhodobacteraceae	Pontivivens	Pontivivens insulae		Pontivivens insulae DSM 103361	20339	59.9092	3539366	3506	SAMN09074945	2770939548	true	3.15	0.45		false		aerobic	false	10
Bacteria	Proteobacteria	Alphaproteobacteria	Rhizobiales	Methylobacteriaceae	Microvirga	Microvirga subterranea		Microvirga subterranea DSM 14364	20336	65.144	5146822	4903	SAMN09064736	2770939518	true			true	false		aerobic	true
Bacteria	Proteobacteria	Alphaproteobacteria	Rhizobiales	Rhizobiaceae	Ciceribacter	Ciceribacter lividus		Ciceribacter lividus DSM 25528	20326	63.214	4520596	4282	SAMN09074871	2770939508	true	1.5	0.4				aerobic		10
Bacteria	Proteobacteria	Alphaproteobacteria	Rhodospirillales	Acetobacteraceae	Zavarzinia	Zavarzinia compransoris		Zavarzinia compransoris DSM 1231	20317	68.1443	4750981	4464	SAMN09064729	2770939497	true	7.25					aerobic	true
Bacteria	Proteobacteria	Alphaproteobacteria	Rhizobiales	Phyllobacteriaceae	Hoeflea	Hoeflea marina		Hoeflea marina DSM 16791	20310	64.96	5261288	4801	SAMN09074944	2770939490	true	1.25	0.8	true			aerobic	false	10
Bacteria	Spirochaetes-Phylum	Spirochaetes	Spirochaetales	Spirochaetaceae	Marispirochaeta	Marispirochaeta aestuarii		Marispirochaeta aestuarii JC444	20224	53.0289	4216685	3747	SAMN06461300		true	25	0.15	false			anaerobic
Bacteria	Proteobacteria	Alphaproteobacteria	Rhizobiales	Notoacmeibacteraceae	Notoacmeibacter	Notoacmeibacter marinus		Notoacmeibacter marinus XMTR2A4	20198	61.5188	3292184	3074	SAMN06678465		true						aerobic	false	10
Bacteria	Proteobacteria	Alphaproteobacteria	Rickettsiales	Rickettsiaceae	Rickettsia	Rickettsia gravesii		Rickettsia gravesii ATCC VR-1664	20187	32.233	1347499	1193	SAMN02472051		false						aerobic
Bacteria	Proteobacteria	Alphaproteobacteria	Sphingomonadales	Sphingomonadaceae	Novosphingobium	Novosphingobium guangzhouense		Novosphingobium guangzhouense DSM 32207	20184	63.4991	5966702	5283	SAMN05004390		false	2	0.8			true	aerobic	true	10
Bacteria	Proteobacteria	Alphaproteobacteria	Rhizobiales	Rhizobiaceae	Rhizobium	Rhizobium flavum		Rhizobium flavum YW14	20154	61.5876	4656070	4537	SAMN06309512		false						aerobic	false	10
Bacteria	Proteobacteria	Alphaproteobacteria	Rhodobacterales	Rhodobacteraceae	Primorskyibacter	Primorskyibacter marinus		Primorskyibacter marinus PX7	19371	60.1867	4064332	3805	SAMN09298635		false	1.4	0.3	false	false		aerobic	false	10
Bacteria	Proteobacteria	Alphaproteobacteria	Rhizobiales	Aurantimonadaceae	Aureimonas	Aureimonas frigidaquae		Aureimonas frigidaquae JCM 14755	19272	66.0823	4096087	3819	SAMD00028696		false	1	0.7				facultatively anaerobic		10
Bacteria	Proteobacteria	Alphaproteobacteria	Rhodospirillales	Geminicoccaceae	Arboricoccus	Arboricoccus pini		Arboricoccus pini B29T1	19264	63.1543	4059677	3723	SAMN07250955		true	1.05	0.45	true	true		facultatively aerobic	false	10
Bacteria	Proteobacteria	Alphaproteobacteria	Rhodobacterales	Rhodobacteraceae	Kandeliimicrobium	Kandeliimicrobium roseum		Kandeliimicrobium roseum XY-R6	19254	69.3173	4408264	4173	SAMN04914643		true	1.4	0.7				aerobic	false	10
Bacteria	Proteobacteria	Alphaproteobacteria	Rhodobacterales	Rhodobacteraceae	Ruegeria	Ruegeria denitrificans		Ruegeria denitrificans CECT 5091	19251	56.7381	4614074	4541	SAMEA3542132		false			false	false		aerobic	false
Bacteria	Proteobacteria	Alphaproteobacteria	Parvularculales	Parvularculaceae	Marinicaulis	Marinicaulis flavus		Marinicaulis flavus SY-3-19	19249	60.6237	4924481	4458	SAMN08131153		true	0.65	0.5				aerobic	true	10
Bacteria	Proteobacteria	Alphaproteobacteria	Rhodobacterales	Rhodobacteraceae	Ruegeria	Ruegeria kandeliae		Ruegeria kandeliae J95	19239	65.6932	5477301	5205	SAMN08992099		false	2.3	0.6				aerobic		10
Bacteria	Proteobacteria	Alphaproteobacteria	Sphingomonadales	Erythrobacteraceae	Altererythrobacter	Altererythrobacter flavus		Altererythrobacter flavus MS1-4	19238	60.4546	3271965	3052	SAMN08049023		false	2.25	0.4	true			aerobic	false	10
Bacteria	Proteobacteria	Alphaproteobacteria	Sphingomonadales	Sphingomonadaceae	Sphingomonas	Sphingomonas crusticola		Sphingomonas crusticola MIMD3	19227	64.7135	3367145	3149	SAMN09767471		false	1.265	0.685			true	aerobic		10
Bacteria	Proteobacteria	Alphaproteobacteria	Rhodobacterales	Rhodobacteraceae	Pacificibacter	Pacificibacter maritimus		Pacificibacter maritimus DSM 104731	19202	51.7517	3078049	2967	SAMN10362856	2786546136	true	1.9	0.5	false	false		aerobic	false	10
Bacteria	Proteobacteria	Alphaproteobacteria	Rhizobiales	Methylobacteriaceae	Microvirga	Microvirga aerophila		Microvirga aerophila DSM 21344	19190	62.0622	6001785	6025	SAMN09517645		false	2.9	0.95		false		aerobic	false	10
Bacteria	Spirochaetes-Phylum	Spirochaetes	Leptospirales	Leptospiraceae	Leptospira	Leptospira venezuelensis		Leptospira venezuelensis CLM-U50	19182	39.1752	4300742	3996	SAMN06855518		false	13	0.1				anaerobic
Bacteria	Proteobacteria	Alphaproteobacteria	Rhizobiales	Phyllobacteriaceae	Mesorhizobium	Mesorhizobium oceanicum		Mesorhizobium oceanicum MCCC 1K02305	19175	65.056	5324561	5046	SAMN06054042		false	0.9	0.5				aerobic	false	10
Bacteria	Proteobacteria	Alphaproteobacteria	Rhizobiales	Phyllobacteriaceae	Mesorhizobium	Mesorhizobium hawassense		Mesorhizobium hawassense AC99b	19169	63.3544	7329700	6833	SAMN09456072		false	2.7	0.3				aerobic
Bacteria	Proteobacteria	Alphaproteobacteria	Rhodobacterales	Rhodobacteraceae	Ruegeria	Ruegeria mediterranea		Ruegeria mediterranea CECT 7615	19131	58.8659	5278962	5006	SAMEA104614313		false	3	0.65				aerobic	false	10
Bacteria	Proteobacteria	Alphaproteobacteria	Rhodobacterales	Rhodobacteraceae	Ascidiaceihabitans	Ascidiaceihabitans donghaensis		Ascidiaceihabitans donghaensis CECT 8599	19130	55.2589	4077640	4028	SAMEA104628687		true						aerobic	false	10
Bacteria	Proteobacteria	Alphaproteobacteria	Rhodobacterales	Rhodobacteraceae	Primorskyibacter	Primorskyibacter insulae		Primorskyibacter insulae CECT 8871	19129	60.3642	4006290	3840	SAMEA104630916		false	5.2	0.6				aerobic	false	10
Bacteria	Proteobacteria	Alphaproteobacteria	Rhodobacterales	Rhodobacteraceae	Aliiroseovarius	Aliiroseovarius pelagivivens		Aliiroseovarius pelagivivens CECT 8811	19128	58.1072	3331553	3216	SAMEA104628693		true	2.75	0.45		false		aerobic	false	10
Bacteria	Proteobacteria	Alphaproteobacteria	Rhodobacterales	Rhodobacteraceae	Palleronia	Palleronia abyssalis		Palleronia abyssalis CECT 8504	19127	64.0795	4404602	4309	SAMEA104614314		false	0.9		true	true		aerobic	false	10
Bacteria	Proteobacteria	Alphaproteobacteria	Rhodobacterales	Rhodobacteraceae	Defluviimonas	Defluviimonas aquaemixtae		Defluviimonas aquaemixtae CECT 8626	19126	64.4474	4235016	4133	SAMEA104628688		false	0.7	0.25		false		aerobic		10
Bacteria	Proteobacteria	Alphaproteobacteria	Rhodobacterales	Rhodobacteraceae	Pseudooceanicola	Pseudooceanicola lipolyticus		Pseudooceanicola lipolyticus 157	19079	64.5672	5234910	4935	SAMN07514659		false	2	0.8				aerobic	false	10
Bacteria	Proteobacteria	Alphaproteobacteria	Rhodobacterales	Rhodobacteraceae	Rhodobacter	Rhodobacter blasticus		Rhodobacter blasticus DSM 2131	19071	66.5308	3588031	3451	SAMN08535027		false	1.75	0.7	true	true		facultatively aerobic	false
Bacteria	Proteobacteria	Alphaproteobacteria	Rhizobiales	Phyllobacteriaceae	Mesorhizobium	Mesorhizobium soli		Mesorhizobium soli JCM 19897	19038	62.5716	6267176	5841	SAMN08708030		false	1.65	0.25				aerobic
Bacteria	Proteobacteria	Alphaproteobacteria	Sphingomonadales	Sphingomonadaceae	Sphingosinicella	Sphingosinicella vermicomposti		Sphingosinicella vermicomposti KCTC 22446	19036	62.3908	2507679	2418	SAMN08707967		false	1.3	0.45			true	aerobic	false	10
Bacteria	Proteobacteria	Alphaproteobacteria	Rhizobiales	Phyllobacteriaceae	Phyllobacterium	Phyllobacterium endophyticum		Phyllobacterium endophyticum LMG 26470	19032	57.0024	5512535	5128	SAMN08010943		false						aerobic	true	9.5
Bacteria	Proteobacteria	Alphaproteobacteria	Rhodobacterales	Rhodobacteraceae	Methylarcula	Methylarcula marina		Methylarcula marina VKM B-2159	19029	63.0061	4232553	3652	SAMN04915612		true	1	0.65	false	false		aerobic	false	10
Bacteria	Proteobacteria	Alphaproteobacteria	Rhodobacterales	Rhodobacteraceae	Actibacterium	Actibacterium pelagium		Actibacterium pelagium JN33	19015	57.8274	3494050	3371	SAMN07514660		false	2	0.9				aerobic	false	10
Bacteria	Proteobacteria	Alphaproteobacteria	Rhizobiales	Rhizobiaceae	Neorhizobium	Neorhizobium alkalisoli		Neorhizobium alkalisoli DSM 21826	18998	60.3111	5869725	5631	SAMN08554967		false	2	0.4				aerobic
Bacteria	Proteobacteria	Alphaproteobacteria	Rhizobiales	Bradyrhizobiaceae	Bradyrhizobium	Bradyrhizobium shewense		Bradyrhizobium shewense ERR11	18997	63.226	9162066	8018	SAMN04487809		false	1.7	0.85				aerobic
Bacteria	Proteobacteria	Alphaproteobacteria	Rhodospirillales	Acetobacteraceae	Rhodopila	Rhodopila globiformis		Rhodopila globiformis DSM 161	18996	67.106	7247827	6114	SAMN07156363		true			true	true		facultatively aerobic	true
Bacteria	Proteobacteria	Alphaproteobacteria	Sphingomonadales	Sphingomonadaceae	Sphingomonas	Sphingomonas montana		Sphingomonas montana W16RD	18994	67.042	3722730	3354	SAMN05928587		false	1.2				true	aerobic	true	10
Bacteria	Proteobacteria	Alphaproteobacteria	Rhodospirillales	Rhodospirillaceae	Oceanibaculum	Oceanibaculum nanhaiense		Oceanibaculum nanhaiense L54-1-50	18957	65.1421	3843501	3576	SAMN05915834		false	2	0.9				aerobic	true	10
Bacteria	Proteobacteria	Alphaproteobacteria	Rhodobacterales	Rhodobacteraceae	Ponticoccus	Ponticoccus marisrubri		Ponticoccus marisrubri JCM 19520	18951	67.956	4562553	4264	SAMN04361754		false	0.6			false		aerobic	false	10
Bacteria	Proteobacteria	Alphaproteobacteria	Rhodobacterales	Rhodobacteraceae	Ruegeria	Ruegeria profundi		Ruegeria profundi JCM 19518	18950	56.684	4258055	4008	SAMN04376033		false	2	0.75				aerobic	false	10
Bacteria	Spirochaetes-Phylum	Spirochaetes	Spirochaetales	Spirochaetaceae	Alkalispirochaeta	Alkalispirochaeta sphaeroplastigenens		Alkalispirochaeta sphaeroplastigenens JC133	18941	60.5132	3354883	2726	SAMN04348345		false	15	0.2				anaerobic
Bacteria	Proteobacteria	Alphaproteobacteria	Rhodospirillales	Acetobacteraceae	Komagataeibacter	Komagataeibacter maltaceti		Komagataeibacter maltaceti LMG 1529	18922	63.1713	3629663	3225	SAMN08335918		false	3.5	1.05				aerobic		10
Bacteria	Proteobacteria	Alphaproteobacteria	Sphingomonadales	Sphingomonadaceae	Pacificimonas	Pacificimonas flava		Pacificimonas flava JLT2015	18900	64.2253	3253933	2854	SAMN02472131		true	1.75	0.4				aerobic	false	10
Bacteria	Proteobacteria	Alphaproteobacteria	Rickettsiales	Rickettsiaceae	Rickettsia	Rickettsia australis		Rickettsia australis Phillips	18341	32.2595	1320572	1479	SAMN02469769	2551306119	false						aerobic
Bacteria	Proteobacteria	Alphaproteobacteria	Sphingomonadales	Erythrobacteraceae	Croceicoccus	Croceicoccus mobilis		Croceicoccus mobilis Ery22	17506	62.5414	4210079	3954	SAMN05176184		false	1.3	0.65		true	true	aerobic	true	10
Bacteria	Proteobacteria	Alphaproteobacteria	Sphingomonadales	Erythrobacteraceae	Croceicoccus	Croceicoccus pelagius		Croceicoccus pelagius Ery9	17499	62.809	3306478	3178	SAMN05176186		false	1.2	0.4		true	true	aerobic	false	10
Bacteria	Proteobacteria	Alphaproteobacteria	Rhodobacterales	Rhodobacteraceae	Salipiger	Salipiger profundus		Salipiger profundus JLT2016	16902	66.622	5424264	5205	SAMN04563574		false	1.3	0.3		false		aerobic	false	10
Bacteria	Proteobacteria	Alphaproteobacteria	Rhizobiales	Rhizobiaceae	Rhizobium	Rhizobium marinum		Rhizobium marinum MGL06	16877	63.0371	5061979	4877	SAMN02743500		false	1.515	0.69				aerobic	true
Bacteria	Proteobacteria	Alphaproteobacteria	Rhodobacterales	Rhodobacteraceae	Xuhuaishuia	Xuhuaishuia manganoxidans		Xuhuaishuia manganoxidans DY6-4	16842	66.607	3436254	3157	SAMN06209184		true	1.5	0.5		false		aerobic		10
Bacteria	Spirochaetes-Phylum	Spirochaetes	Spirochaetales	Borreliaceae	Borrelia	Borrelia mayonii		Borrelia mayonii MN14-1420	16682	27.8871	1311545	1133	SAMN04979181		false						microaerophilic
Bacteria	Proteobacteria	Alphaproteobacteria	Rhizobiales	Rhizobiaceae	Rhizobium	Rhizobium favelukesii		Rhizobium favelukesii LPU83	16641	59.7858	7038809	7057	HG916852		false						aerobic
Bacteria	Proteobacteria	Alphaproteobacteria	Rhodospirillales	Rhodospirillaceae	Thalassospira	Thalassospira australica		Thalassospira australica NP 3b2	16621	53.632	4270334	3888	SAMN02947206		false	1.6	0.3	false			aerobic	true
Bacteria	Spirochaetes-Phylum	Spirochaetes	Brachyspirales	Brachyspiraceae	Brachyspira	Brachyspira suanatina		Brachyspira suanatina AN4859/03	16615	27.0048	3257991	2833	SAMEA3323226		false						anaerobic	true
Bacteria	Proteobacteria	Alphaproteobacteria	Rickettsiales	Rickettsiaceae	Rickettsia	Rickettsia conorii		Rickettsia conorii Malish 7	16612	32.4388	1268755	1374	SAMN02603141	637000243	false
Bacteria	Proteobacteria	Alphaproteobacteria	Rhodospirillales	Acetobacteraceae	Komagataeibacter	Komagataeibacter cocois		Komagataeibacter cocois WE7	15982	62.2953	3394196	2934	SAMN08993285		false	2.55	0.45				aerobic	false	10
Bacteria	Proteobacteria	Alphaproteobacteria	Rhizobiales	Chelatococcaceae	Camelimonas	Camelimonas lactis		Camelimonas lactis DSM 22958	15959	66.3078	4171973	3617	SAMN10866396	2799112273	true	2	1				aerobic	false	9.5
Bacteria	Proteobacteria	Alphaproteobacteria	Rhizobiales	Phyllobacteriaceae	Phyllobacterium	Phyllobacterium rubiacearum		Phyllobacterium rubiacearum DSM 5893	15954	59.2221	5584089	5380	SAMN10864818	2799112214	false	1.6	0.6				aerobic	true
Bacteria	Proteobacteria	Alphaproteobacteria			Hartmannibacter	Hartmannibacter diazotrophicus		Hartmannibacter diazotrophicus E19	15948	63.9693	5449775	4988	SAMEA104312995		true	1.85	0.6				aerobic	true	10
Bacteria	Proteobacteria	Alphaproteobacteria	Rhodobacterales	Rhodobacteraceae	Paracoccus	Paracoccus aestuarii		Paracoccus aestuarii DSM 19484	15928	67.6791	3737187	3680	SAMN09989090		false	1.75	0.9				aerobic	false	10
Bacteria	Proteobacteria	Alphaproteobacteria	Caulobacterales	Hyphomonadaceae	Henriciella	Henriciella barbarensis		Henriciella barbarensis CCUG 66934	15919	59.2025	3327435	3187	SAMN09915279		false	1.8	0.3				facultatively anaerobic	true	10
Bacteria	Proteobacteria	Alphaproteobacteria	Sphingomonadales	Erythrobacteraceae	Erythrobacter	Erythrobacter xanthus		Erythrobacter xanthus CCTCC AB 2015396	15916	64.4952	4380096	4009	SAMN09930779		false	0.75	0.35		false	true	aerobic	false	10
Bacteria	Proteobacteria	Alphaproteobacteria	Rhodobacterales	Rhodobacteraceae	Amylibacter	Amylibacter kogurei		Amylibacter kogurei 4G11	15910	48.8039	2976599	2846	SAMN05567576		false	1.39	0.49				aerobic		10
Bacteria	Proteobacteria	Alphaproteobacteria	Rhodospirillales	Rhodospirillaceae	Rhodocista	Rhodocista centenaria		Rhodocista centenaria ATCC 51521	15903	70.4613	4355543	4003	SAMN02603908	643348571	true	2.5	1	true	true		facultatively anaerobic	true	9
Bacteria	Proteobacteria	Alphaproteobacteria	Sphingomonadales	Sphingomonadaceae	Sphingomonas	Sphingomonas aeria		Sphingomonas aeria B093034T	15892	67.0802	3744655	3493	SAMN07972729		false	1.85	0.8			true	aerobic	false	9
Bacteria	Proteobacteria	Alphaproteobacteria	Rhodobacterales	Rhodobacteraceae	Tropicimonas	Tropicimonas sediminicola		Tropicimonas sediminicola DSM 29339	14368	66.3753	5174220	4803	SAMN05421757	2681813518	false	1.25	0.5				aerobic	false	10
Bacteria	Proteobacteria	Alphaproteobacteria	Rhodobacterales	Rhodobacteraceae	Jannaschia	Jannaschia aquimarina		Jannaschia aquimarina DSM 28248	14364	66.4495	4117348	4091	SAMN05421775	2681813552	false	2.25	0.6	true			aerobic	false	10
Bacteria	Proteobacteria	Alphaproteobacteria	Rhodobacterales	Rhodobacteraceae	Thalassobius	Thalassobius mediterraneus		Thalassobius mediterraneus DSM 16398	14363	58.7329	3405551	3272	SAMN05421685	2681813506	true	1.25	0.65				aerobic	false
Bacteria	Proteobacteria	Alphaproteobacteria	Rhodobacterales	Rhodobacteraceae	Octadecabacter	Octadecabacter temperatus		Octadecabacter temperatus DSM 26878	14361	54.6822	3263882	3283	SAMN05444287	2698536702	false	1	0.55		true		aerobic	false	10
Bacteria	Proteobacteria	Alphaproteobacteria	Rhodospirillales	Rhodospirillaceae	Thalassospira	Thalassospira xiamenensis		Thalassospira xiamenensis DSM 17429	14351	54.6616	4687952	4269	SAMN02744133	2681813519	false	1.55	0.55				facultatively anaerobic	true
Bacteria	Proteobacteria	Alphaproteobacteria	Rhodobacterales	Rhodobacteraceae	Roseovarius	Roseovarius litoreus		Roseovarius litoreus DSM 28249	14347	62.7504	3932137	3744	SAMN05443432	2700988728	false	3.85	0.65		false		aerobic	false	10
Bacteria	Proteobacteria	Alphaproteobacteria	Rhodobacterales	Rhodobacteraceae	Rhodobacter	Rhodobacter megalophilus		Rhodobacter megalophilus DSM 18937	14335	68.7757	4857921	4633	SAMN05421763	2681813553	false	1.75	1.35	true	true		aerobic	false
Bacteria	Proteobacteria	Alphaproteobacteria	Rhodospirillales	Rhodospirillaceae	Insolitispirillum	Insolitispirillum peregrinum	Insolitispirillum peregrinum subsp. integrum	Insolitispirillum peregrinum subsp. integrum DSM 11589	14331	61.8575	4637938	3979	SAMN05421779	2681813507	false						facultatively anaerobic		9
Bacteria	Proteobacteria	Alphaproteobacteria	Rhodobacterales	Rhodobacteraceae	Hasllibacter	Hasllibacter halocynthiae		Hasllibacter halocynthiae DSM 29318	14328	72.1052	2784625	2757	SAMN05421851	2681812958	true	1.65	0.75				aerobic	true	10
Bacteria	Proteobacteria	Alphaproteobacteria	Rhodobacterales	Rhodobacteraceae	Litoreibacter	Litoreibacter halocynthiae		Litoreibacter halocynthiae DSM 29467	14325	58.1496	3680113	3643	SAMN05445059	2681812955	false	1.3	0.6				aerobic	false	10
Bacteria	Proteobacteria	Alphaproteobacteria	Rhodobacterales	Rhodobacteraceae	Litoreibacter	Litoreibacter meonggei		Litoreibacter meonggei DSM 29466	14324	57.4645	3949755	3938	SAMN05421843	2681812954	false	1.45	0.8				aerobic	false	10
Bacteria	Proteobacteria	Alphaproteobacteria	Rhodobacterales	Rhodobacteraceae	Pontibaca	Pontibaca methylaminivorans		Pontibaca methylaminivorans DSM 21219	14323	66.4791	2650984	2551	SAMN05421849	2681812934	true	1.25	1		false		facultatively anaerobic	false	10
Bacteria	Proteobacteria	Alphaproteobacteria	Rhodobacterales	Rhodobacteraceae	Yoonia	Yoonia rosea		Yoonia rosea DSM 29591	14322	57.7261	3514278	3539	SAMN05421665	2681812930	false	0.8					aerobic	true	10
Bacteria	Proteobacteria	Alphaproteobacteria	Rhodobacterales	Rhodobacteraceae	Paracoccus	Paracoccus thiocyanatus		Paracoccus thiocyanatus ATCC 700171	14318	67.1734	3524403	3446	SAMN05421641	2681812813	false						aerobic	false
Bacteria	Spirochaetes-Phylum	Spirochaetes	Leptospirales	Leptospiraceae	Leptospira	Leptospira interrogans		Leptospira interrogans ATCC 43642	14317	35.0113	4589987	3662	SAMN05421689	2681812812	true						aerobic
Bacteria	Proteobacteria	Alphaproteobacteria	Rhodobacterales	Rhodobacteraceae	Rhodobacter	Rhodobacter vinaykumarii		Rhodobacter vinaykumarii DSM 18714	14275	68.2549	3481377	3261	SAMN05421795	2681813513	false	2.25	1	true	true		facultatively anaerobic	false
Bacteria	Proteobacteria	Alphaproteobacteria	Rhodobacterales	Rhodobacteraceae	Roseivivax	Roseivivax lentus		Roseivivax lentus DSM 29430	14273	66.0982	4439333	4158	SAMN05421759	2681813559	false	2	0.75		false		aerobic	false	10
Bacteria	Proteobacteria	Alphaproteobacteria	Rhodospirillales	Acetobacteraceae	Komagataeibacter	Komagataeibacter kombuchae		Komagataeibacter kombuchae LMG 23726	14261	59.3731	3592204	3190	SAMN05801622		false	2.5	0.15				microaerophilic	true	10
Bacteria	Proteobacteria	Alphaproteobacteria	Rhizobiales	Rhizobiaceae	Rhizobium	Rhizobium hainanense		Rhizobium hainanense CCBAU 57015	14249	59.6495	7251049	6754	SAMN04487811		false	1.25	0.375				aerobic	true
Bacteria	Proteobacteria	Alphaproteobacteria	Rhizobiales	Bartonellaceae	Bartonella	Bartonella apis		Bartonella apis PEB0122	14240	45.4546	2603122	2174	SAMN04505058		false	1.5	0.5				microaerophilic
Bacteria	Proteobacteria	Alphaproteobacteria	Rhodospirillales	Acetobacteraceae	Acidiphilium	Acidiphilium rubrum		Acidiphilium rubrum ATCC 35905	14238	63.8222	3971590	3692	SAMN05421828	2681812815	false	2.2	0.6	true			aerobic	true
Bacteria	Proteobacteria	Alphaproteobacteria	Rhodobacterales	Rhodobacteraceae	Gemmobacter	Gemmobacter megaterium		Gemmobacter megaterium DSM 26375	14235	64.9031	4168088	4020	SAMN05421774	2681813556	false	2.25	1.5	false	false		aerobic	false	10
Bacteria	Proteobacteria	Alphaproteobacteria	Rhodobacterales	Rhodobacteraceae	Rhodobacter	Rhodobacter aestuarii		Rhodobacter aestuarii DSM 19945	14230	61.1374	3841151	3640	SAMN05421580	2681813516	false	1.75	0.85	true	true		anaerobic
Bacteria	Spirochaetes-Phylum	Spirochaetes	Spirochaetales	Spirochaetaceae	Alkalispirochaeta	Alkalispirochaeta americana		Alkalispirochaeta americana ASpG1	14228	57.5487	3308658	2898	SAMN05920897	2706795025	false						anaerobic	true
Bacteria	Proteobacteria	Alphaproteobacteria	Rhodobacterales	Rhodobacteraceae	Roseovarius	Roseovarius nanhaiticus		Roseovarius nanhaiticus DSM 29590	14222	63.2609	3697447	3517	SAMN05421666	2681812935	false	2.395	0.71		false		aerobic	false
Bacteria	Proteobacteria	Alphaproteobacteria	Rhodobacterales	Rhodobacteraceae	Paracoccus	Paracoccus saliphilus		Paracoccus saliphilus DSM 18447	14219	61.1051	4570496	4388	SAMN05421772	2681813562	false	4	1.8				aerobic	false	10
Bacteria	Proteobacteria	Alphaproteobacteria	Rickettsiales	Rickettsiaceae	Rickettsia	Rickettsia slovaca		Rickettsia slovaca 13-B	14180	32.5013	1275089	1114	SAMN02603145	2511231061	false	1	0.41				aerobic
Bacteria	Spirochaetes-Phylum	Spirochaetes	Spirochaetales	Borreliaceae	Borrelia	Borrelia garinii		Borrelia garinii CIP 103362	14127	28.1433	1156110	1052	SAMN05941958		false						microaerophilic
Bacteria	Proteobacteria	Alphaproteobacteria	Rhodobacterales	Rhodobacteraceae	Pseudopelagicola	Pseudopelagicola gijangensis		Pseudopelagicola gijangensis DSM 100564	13916	54.9229	4094570	4005	SAMN05444000	2700988697	true	5.25	0.35				aerobic	false	10
Bacteria	Proteobacteria	Alphaproteobacteria	Rhodobacterales	Rhodobacteraceae	Roseovarius	Roseovarius marisflavi		Roseovarius marisflavi DSM 29327	13914	60.2569	4080216	3970	SAMN05444414	2700988702	false	0.9	0.6		true		aerobic	false	10
Bacteria	Proteobacteria	Alphaproteobacteria	Rhodobacterales	Rhodobacteraceae	Roseovarius	Roseovarius pacificus		Roseovarius pacificus DSM 29589	13889	62.0046	4547027	4430	SAMN05444398	2700988706	false	1.34	0.53		false		aerobic	true
Bacteria	Proteobacteria	Alphaproteobacteria	Rhodobacterales	Rhodobacteraceae	Albimonas	Albimonas pacifica		Albimonas pacifica CGMCC 1.11030	13863	72.8793	6027187	5322	SAMN05216258		false	3	1	false			aerobic	false	10
Bacteria	Proteobacteria	Alphaproteobacteria	Sphingomonadales	Erythrobacteraceae	Erythrobacter	Erythrobacter nanhaisediminis		Erythrobacter nanhaisediminis CGMCC 1.7715	13859	61.9619	2899158	2828	SAMN04488060		false	1.1	0.4	true	true		aerobic	false	10
Bacteria	Proteobacteria	Alphaproteobacteria	Rhizobiales	Hyphomicrobiaceae	Devosia	Devosia crocina		Devosia crocina IPL20	13857	61.3368	3723990	3590	SAMN05216456		false						aerobic	true
Bacteria	Proteobacteria	Alphaproteobacteria	Rhizobiales	Methylobacteriaceae	Methylorubrum	Methylorubrum salsuginis		Methylorubrum salsuginis CGMCC 1.6474	13850	69.6267	5322408	5012	SAMN04488125		false	6	1.25		true		aerobic	true	10
Bacteria	Proteobacteria	Alphaproteobacteria	Rhizobiales	Methylobacteriaceae	Methylobacterium	Methylobacterium gossipiicola		Methylobacterium gossipiicola Gh-105	13830	68.6989	4523635	4224	SAMN05192565		false	1.8	0.45				aerobic		10
Bacteria	Proteobacteria	Alphaproteobacteria	Rhizobiales	Methylobacteriaceae	Methylobacterium	Methylobacterium pseudosasicola		Methylobacterium pseudosasicola BL36	13827	68.3707	6845257	6795	SAMN05192568		false	1.95	0.45				aerobic		9.5
Bacteria	Proteobacteria	Alphaproteobacteria	Rhizobiales	Bradyrhizobiaceae	Bradyrhizobium	Bradyrhizobium arachidis		Bradyrhizobium arachidis LMG 26795	13825	63.6305	9792874	9312	SAMN05192541		false	1.635	0.495				aerobic
Bacteria	Proteobacteria	Alphaproteobacteria	Rhizobiales	Cohaesibacteraceae	Cohaesibacter	Cohaesibacter marisflavi		Cohaesibacter marisflavi CGMCC 1.9157	13816	53.7997	5339492	4804	SAMN04488056		false	1.9	0.65				facultatively anaerobic	true	10
Bacteria	Proteobacteria	Alphaproteobacteria	Rhizobiales	Methylobacteriaceae	Methylobacterium	Methylobacterium phyllosphaerae		Methylobacterium phyllosphaerae CBMB27	13804	69.6097	6203179	5820	SAMN05192567		false	2.25	0.635				aerobic
Bacteria	Proteobacteria	Alphaproteobacteria	Caulobacterales	Caulobacteraceae	Brevundimonas	Brevundimonas viscosa		Brevundimonas viscosa CGMCC 1.10683	13801	70.3963	2996830	3076	SAMN05192570		false	1.7	0.5				aerobic	true	10
Bacteria	Proteobacteria	Alphaproteobacteria	Rhizobiales	Beijerinckiaceae	Methylocapsa	Methylocapsa palsarum		Methylocapsa palsarum NE2	13795	61.7452	4105299	3820	SAMN05444581		false	2	1.1				aerobic	false
Bacteria	Proteobacteria	Alphaproteobacteria	Rhodobacterales	Rhodobacteraceae	Celeribacter	Celeribacter ethanolicus		Celeribacter ethanolicus NH195	13784	61.3176	4207053	3828	SAMN04432130		false	1.5	0.75				aerobic	false	10
Bacteria	Proteobacteria	Alphaproteobacteria	Rhodospirillales	Acetobacteraceae	Roseomonas	Roseomonas cervicalis		Roseomonas cervicalis ATCC 49957	13761	72.0202	4439461	4404	SAMN00001496	2513237333	false						aerobic	false
Bacteria	Proteobacteria	Alphaproteobacteria	Sphingomonadales	Sphingomonadaceae	Sphingomonas	Sphingomonas rubra		Sphingomonas rubra CGMCC 1.9113	13734	68.782	3200202	3082	SAMN04488241		false	2.35	0.85	true		true	aerobic	true	10
Bacteria	Proteobacteria	Alphaproteobacteria	Rhodospirillales	Rhodospirillaceae	Haematospirillum	Haematospirillum jordaniae		Haematospirillum jordaniae H5569	13715	55.445	2467625	2130	SAMN04456661		true	1.6	0.175				aerobic	true	10
Bacteria	Proteobacteria	Alphaproteobacteria	Sphingomonadales	Erythrobacteraceae	Erythrobacter	Erythrobacter aquimixticola		Erythrobacter aquimixticola JSSK-14	12553	62.9609	2552891	2492	SAMN10130974		false	1.15	0.45	true	false	true	aerobic	false	10
Bacteria	Proteobacteria	Alphaproteobacteria	Rhodobacterales	Rhodobacteraceae	Rhodobacter	Rhodobacter veldkampii		Rhodobacter veldkampii DSM 11550	12501	65.1524	3262436	3185	SAMN10866319	2795385478	false	1.15	0.7	true	true		facultatively aerobic	false
Bacteria	Proteobacteria	Alphaproteobacteria	Caulobacterales	Hyphomonadaceae	Henriciella	Henriciella algicola		Henriciella algicola CCUG 67844	12492	60.4077	3203109	3044	SAMN09915280		false	1.8	0.4				aerobic	true	10
Bacteria	Proteobacteria	Alphaproteobacteria	Rhizobiales		Phreatobacter	Phreatobacter cathodiphilus		Phreatobacter cathodiphilus S-12	12487	69.2516	4494445	4220	SAMN08666935		false	1.8	0.95	false			aerobic	true	10
Bacteria	Proteobacteria	Alphaproteobacteria	Rhizobiales	Methylocystaceae	Pleomorphomonas	Pleomorphomonas carboxyditropha		Pleomorphomonas carboxyditropha SVCO-16	12481	66.3711	5877147	5347	SAMN07510660		false	1.5	0.45				facultatively anaerobic
Bacteria	Proteobacteria	Alphaproteobacteria	Rhodospirillales	Acetobacteraceae	Acetobacter	Acetobacter indonesiensis		Acetobacter indonesiensis 5H-1	12440	53.901	3369122	2977	SAMD00036632		false	1.9	0.9				aerobic		9
Bacteria	Proteobacteria	Alphaproteobacteria	Rhodospirillales	Acetobacteraceae	Acetobacter	Acetobacter cibinongensis		Acetobacter cibinongensis 4H-1	12439	54.4139	3086399	2757	SAMD00036631		false	1.5	0.5	false	false		aerobic	false	9
Bacteria	Proteobacteria	Alphaproteobacteria	Rhizobiales	Methylobacteriaceae	Microvirga	Microvirga massiliensis		Microvirga massiliensis JC119	12437	62.637	9043520	8910	SAMEA3146248		false	2.28					aerobic	false
Bacteria	Proteobacteria	Alphaproteobacteria	Rhizobiales	Rhizobiaceae	Rhizobium	Rhizobium jaguaris		Rhizobium jaguaris CCGE525	11665	59.4337	8025568	7163	SAMN10118526		false	0.86	0.45				aerobic	false
Bacteria	Proteobacteria	Alphaproteobacteria	Rhodospirillales	Rhodospirillaceae	Thalassospira	Thalassospira marina		Thalassospira marina CSC3H3	11662	54.6241	5438289	4712	SAMN07821581		false	2.25	0.65				aerobic	true	10
Bacteria	Proteobacteria	Alphaproteobacteria	Sphingomonadales	Erythrobacteraceae	Erythrobacter	Erythrobacter odishensis		Erythrobacter odishensis KCTC23981	11659	63.7353	3185794	3075	SAMN10056415		false	1.5	0.55	true	false		aerobic	false	10
Bacteria	Proteobacteria	Alphaproteobacteria	Rhodobacterales	Rhodobacteraceae	Acuticoccus	Acuticoccus kandeliae		Acuticoccus kandeliae DSM 104434T	11652	68.5524	6422442	5828	SAMN08912469		false	1.25					aerobic	false	10
Bacteria	Proteobacteria	Alphaproteobacteria	Rhizobiales	Methylobacteriaceae	Methylorubrum	Methylorubrum extorquens		Methylorubrum extorquens strain TK 0001	11612	68.2894	5715512	5913	SAMEA104358467		true	2.75	0.9	true	true		aerobic	true	9.5
Bacteria	Proteobacteria	Alphaproteobacteria	Rhizobiales	Aurantimonadaceae	Mangrovicella	Mangrovicella endophytica		Mangrovicella endophytica 5T4P-12-1	11592	66.5536	4420842	4064	SAMN08238713		true	1.7	1.25				aerobic	true	10
Bacteria	Proteobacteria	Alphaproteobacteria	Rhodospirillales	Acetobacteraceae	Acetobacter	Acetobacter syzygii		Acetobacter syzygii 9H-2	11539	55.507	2672115	2465	SAMD00036635		false	2.5	0.8	false	false		aerobic	true	9
Bacteria	Proteobacteria	Alphaproteobacteria	Rhodospirillales	Acetobacteraceae	Tanticharoenia	Tanticharoenia sakaeratensis		Tanticharoenia sakaeratensis NBRC 103193	11538	64.1786	3495978	3154	SAMD00036627		true						aerobic	false	10
Bacteria	Proteobacteria	Alphaproteobacteria	Rhodospirillales	Rhodospirillaceae	Thalassospira	Thalassospira indica		Thalassospira indica LMG 29620	11516	54.8943	4701725	4244	SAMN09789051		false	1.7	0.35				facultatively anaerobic	true	10
Bacteria	Proteobacteria	Alphaproteobacteria	Rhodobacterales	Rhodobacteraceae	Thioclava	Thioclava electrotropha		Thioclava electrotropha ElOx9	11515	63.7662	4406770	4164	SAMN03956615		false	1.5	0.5				facultatively anaerobic
Bacteria	Proteobacteria	Alphaproteobacteria	Rhodobacterales	Rhodobacteraceae	Rhodosalinus	Rhodosalinus sediminis		Rhodosalinus sediminis WDN1C137	11512	71.6921	3141276	2966	SAMN09522149		true	1.8	0.8				facultatively anaerobic	true	10
Bacteria	Proteobacteria	Alphaproteobacteria	Rhodospirillales	Rhodospirillaceae	Aestuariispira	Aestuariispira insulae		Aestuariispira insulae CECT 8488	11498	55.4745	4802994	4493	SAMN09074965		true	4.5	0.5				aerobic	false	10
Bacteria	Proteobacteria	Alphaproteobacteria	Rhodobacterales	Rhodobacteraceae	Neptunicoccus	Neptunicoccus sediminis		Neptunicoccus sediminis CY02	11494	57.5118	3856989	3648	SAMN05582966		true	1.3	1.05				aerobic		10
Bacteria	Proteobacteria	Alphaproteobacteria	Sphingomonadales	Sphingomonadaceae	Sphingomonas	Sphingomonas ginsengisoli		Sphingomonas ginsengisoli KCTC12630	11472	67.156	3036388	2912	SAMN09521650		false	1.3	0.5			true	aerobic	false	10
Bacteria	Proteobacteria	Alphaproteobacteria	Rhizobiales	Phyllobacteriaceae	Phyllobacterium	Phyllobacterium salinisoli		Phyllobacterium salinisoli LLAN61	11468	59.895	5040148	4708	SAMN09662771		false						aerobic	true
Bacteria	Proteobacteria	Alphaproteobacteria	Rhodobacterales	Rhodobacteraceae	Marivivens	Marivivens niveibacter		Marivivens niveibacter MCCC 1A06712	11463	54.6064	3065619	3023	SAMN06184412		false	1.4	0.7				aerobic	false	10
Bacteria	Proteobacteria	Alphaproteobacteria	Rhodospirillales	Rhodospirillaceae	Niveispirillum	Niveispirillum lacus		Niveispirillum lacus 1-14	11460	62.1685	4969713	4254	SAMN07418560		false	1.7	0.9				aerobic	true	10
Bacteria	Proteobacteria	Alphaproteobacteria	Rhizobiales	Rhodobiaceae	Rhodobium	Rhodobium orientis		Rhodobium orientis DSM 11290	11423	65.4027	5182927	4698	SAMN07424250		true	2.35	0.8	true	true		facultatively aerobic	true	10
Bacteria	Proteobacteria	Alphaproteobacteria	Rhodobacterales	Rhodobacteraceae	Tritonibacter	Tritonibacter horizontis		Tritonibacter horizontis O3.65	11422	61.5134	4851488	4579	SAMN04324894		true	1.75	0.8		false		aerobic	true	10
Bacteria	Proteobacteria	Alphaproteobacteria	Caulobacterales	Caulobacteraceae	Phenylobacterium	Phenylobacterium deserti		Phenylobacterium deserti YIM 73061	11421	68.1951	3873157	3699	SAMN09212667		false	2.15	1.15				aerobic		10
Bacteria	Proteobacteria	Alphaproteobacteria	Rhodobacterales	Rhodobacteraceae	Rhodovulum	Rhodovulum viride		Rhodovulum viride JA756	11419	67.7097	4522503	4275	SAMN06264310		false	2.5	0.8	true	true		facultatively aerobic	false	10
Bacteria	Proteobacteria	Alphaproteobacteria	Rhodobacterales	Rhodobacteraceae	Rhodobacter	Rhodobacter viridis		Rhodobacter viridis JA737	11417	65.3532	3860934	3648	SAMN08777526		false	2.25	0.85	true	true		anaerobic	true	10
Bacteria	Proteobacteria	Alphaproteobacteria	Rhodospirillales	Acetobacteraceae	Komagataeibacter	Komagataeibacter rhaeticus		Komagataeibacter rhaeticus LMG 22126	11413	63.5137	3458079	3032	SAMN07311658		false	2	0.9				aerobic	false	10
Bacteria	Proteobacteria	Alphaproteobacteria	Rhodospirillales	Acetobacteraceae	Komagataeibacter	Komagataeibacter saccharivorans		Komagataeibacter saccharivorans LMG 1582	11412	61.625	3334447	2903	SAMN07311662		false	1.25	0.65				aerobic	false	10
Bacteria	Proteobacteria	Alphaproteobacteria	Rhizobiales	Bradyrhizobiaceae	Rhodopseudomonas	Rhodopseudomonas faecalis		Rhodopseudomonas faecalis JCM 11668	11411	64.2546	4060879	3729	SAMN05877808		false	1.5	0.7	true	true		anaerobic	true
Bacteria	Proteobacteria	Alphaproteobacteria	Rhodospirillales	Acetobacteraceae	Komagataeibacter	Komagataeibacter oboediens		Komagataeibacter oboediens LMG 18849	11409	61.3705	3754650	3463	SAMN07311663		false	1.45	1				aerobic	false	10
Bacteria	Proteobacteria	Alphaproteobacteria	Rhodospirillales	Acetobacteraceae	Gluconacetobacter	Gluconacetobacter entanii		Gluconacetobacter entanii LTH 4560	11406	62.5872	3590926	3113	SAMN07311580		false	1.45	1				aerobic	false
Bacteria	Proteobacteria	Alphaproteobacteria	Rhodobacterales	Rhodobacteraceae	Pseudoroseicyclus	Pseudoroseicyclus aestuarii		Pseudoroseicyclus aestuarii CECT 9025	11405	69.1799	3438432	3300	SAMN09074964		true	0.9	0.35	false	false		aerobic	false	10
Bacteria	Proteobacteria	Alphaproteobacteria	Rhodospirillales	Acetobacteraceae	Komagataeibacter	Komagataeibacter swingsii		Komagataeibacter swingsii LMG 22125	11404	62.4211	3721423	3292	SAMN07311656		false	2	0.9				aerobic	false	10
Bacteria	Proteobacteria	Alphaproteobacteria	Rhizobiales	Methylocystaceae	Methylosinus	Methylosinus sporium		Methylosinus sporium DSM 17706	11386	65.2486	3785845	3479	SAMN08554708		false	2.25	0.75	false			aerobic	false	8
Bacteria	Proteobacteria	Alphaproteobacteria	Rhizobiales	Brucellaceae	Ochrobactrum	Ochrobactrum pituitosum		Ochrobactrum pituitosum CCUG 50899	11348	53.7015	4275050	8618	SAMN08800193		false	2					aerobic		9.5
Bacteria	Proteobacteria	Alphaproteobacteria	Rhodobacterales	Rhodobacteraceae	Paracoccus	Paracoccus bengalensis		Paracoccus bengalensis DSM 17099	11338	67.3673	4989582	4932	SAMN05443527	2773857629	false	0.9	0.6				aerobic	false
Bacteria	Proteobacteria	Alphaproteobacteria	Rhodobacterales	Rhodobacteraceae	Paracoccus	Paracoccus pantotrophus		Paracoccus pantotrophus DSM 2944	11312	67.6042	4409443	4294	SAMN05443318	2772190981	false						facultatively anaerobic	false
Bacteria	Proteobacteria	Alphaproteobacteria	Rhizobiales	Phyllobacteriaceae	Phyllobacterium	Phyllobacterium brassicacearum		Phyllobacterium brassicacearum LMG 22836	11309	57.3192	5793994	5563	SAMN08010942		false						aerobic	true
Bacteria	Proteobacteria	Alphaproteobacteria	Rhizobiales	Phyllobacteriaceae	Phyllobacterium	Phyllobacterium sophorae		Phyllobacterium sophorae LMG 27899	11307	57.0389	6358399	5944	SAMN08010944		false	2.5	0.85				aerobic		10
Bacteria	Proteobacteria	Alphaproteobacteria	Rhodobacterales	Rhodobacteraceae	Oceaniglobus	Oceaniglobus indicus		Oceaniglobus indicus MCCC 1A11863	11288	64.7833	3670870	3519	SAMN07313546		true	0.9			false		aerobic	false	10
Bacteria	Proteobacteria	Alphaproteobacteria	Sphingomonadales	Sphingomonadaceae	Sphingomonas	Sphingomonas jatrophae		Sphingomonas jatrophae S5-249	11287	68.4663	4060565	3811	SAMN05192580		false	1.95	0.65			true	aerobic		10
Bacteria	Proteobacteria	Alphaproteobacteria	Rhizobiales	Phyllobacteriaceae	Phyllobacterium	Phyllobacterium myrsinacearum		Phyllobacterium myrsinacearum DSM 5892	11284	59.3177	5437700	5147	SAMN08612627		true	1.1	0.6				aerobic	true
Bacteria	Proteobacteria	Alphaproteobacteria	Rhizobiales	Rhizobiaceae	Neorhizobium	Neorhizobium huautlense		Neorhizobium huautlense DSM 21817	11282	60.0413	5725939	5459	SAMN08554966		false						aerobic
Bacteria	Proteobacteria	Alphaproteobacteria	Rhodobacterales	Rhodobacteraceae	Boseongicola	Boseongicola aestuarii		Boseongicola aestuarii CECT 8489	11278	57.914	4001270	4014	SAMEA104098235		true	5.35	1.25		false		aerobic	false	10
Bacteria	Proteobacteria	Alphaproteobacteria	Rhodobacterales	Rhodobacteraceae	Maliponia	Maliponia aquimaris		Maliponia aquimaris CECT 8898	11277	67.1803	5313976	5078	SAMEA104102235		true	1.25	0.85		false		aerobic	false	10
Bacteria	Proteobacteria	Alphaproteobacteria	Rhodobacterales	Rhodobacteraceae	Flavimaricola	Flavimaricola marinus		Flavimaricola marinus CECT 8899	11274	62.2342	4792571	4550	SAMEA104102533		true	1.5	0.85				aerobic	false	10
Bacteria	Proteobacteria	Alphaproteobacteria	Rhodobacterales	Rhodobacteraceae	Ruegeria	Ruegeria litorea		Ruegeria litorea CECT 7639	11270	59.1602	4691634	4494	SAMEA103892645		false	2	0.7				aerobic	false
Bacteria	Proteobacteria	Alphaproteobacteria	Rhodobacterales	Rhodobacteraceae	Aquimixticola	Aquimixticola soesokkakensis		Aquimixticola soesokkakensis CECT 8620	11269	61.4142	3490747	3319	SAMEA102344668		true	2	0.35		false		aerobic	false	10
Bacteria	Proteobacteria	Alphaproteobacteria	Rhodobacterales	Rhodobacteraceae	Confluentimicrobium	Confluentimicrobium lipolyticum		Confluentimicrobium lipolyticum CECT 8621	11268	57.7323	3877740	3759	SAMEA104098236		true	1.1	0.35		false		aerobic	false	10
Bacteria	Proteobacteria	Alphaproteobacteria	Rhodobacterales	Rhodobacteraceae	Octadecabacter	Octadecabacter ascidiaceicola		Octadecabacter ascidiaceicola CECT 8868	11264	54.92	3233060	3288	SAMEA104102234		false	1.85	0.35				aerobic	false	10
Bacteria	Proteobacteria	Alphaproteobacteria	Rhodobacterales	Rhodobacteraceae	Pseudooctadecabacter	Pseudooctadecabacter jejudonensis		Pseudooctadecabacter jejudonensis CECT 8397	11256	59.5593	3412627	3346	SAMEA102343168		true	2.9	0.35		true		aerobic	false	10
Bacteria	Proteobacteria	Alphaproteobacteria	Rhodobacterales	Rhodobacteraceae	Pelagicola	Pelagicola litorisediminis		Pelagicola litorisediminis CECT 8287	11255	57.1303	3998736	3905	SAMEA102326668		false	5.4	0.8				aerobic	false	10
Bacteria	Proteobacteria	Alphaproteobacteria	Rhizobiales	Bradyrhizobiaceae	Rhodoblastus	Rhodoblastus sphagnicola		Rhodoblastus sphagnicola DSM 16996	11253	63.9323	5092300	4619	SAMN07156352		false	4	0.9	true	true		microaerophilic	true	9.5
Bacteria	Proteobacteria	Alphaproteobacteria	Sphingomonadales	Erythrobacteraceae	Altererythrobacter	Altererythrobacter mangrovi		Altererythrobacter mangrovi MCCC 1K03311	11247	63.49	2702851	2596	SAMN07502071		false	1.35	0.45	true	false	true	facultatively anaerobic	false	10
Bacteria	Proteobacteria	Alphaproteobacteria	Rhodobacterales	Rhodobacteraceae	Ruegeria	Ruegeria marisrubri		Ruegeria marisrubri JCM 19519	11234	62.9443	4012034	3730	SAMN04376034		false	3.5	0.9				aerobic	false	10
Bacteria	Proteobacteria	Alphaproteobacteria	Rhodobacterales	Rhodobacteraceae	Roseovarius	Roseovarius confluentis		Roseovarius confluentis JCM 31541	11224	63.2296	4461509	4307	SAMN08378603		false				true		aerobic	false	10
Bacteria	Proteobacteria	Alphaproteobacteria	Rhizobiales	Rhizobiaceae	Rhizobium	Rhizobium esperanzae		Rhizobium esperanzae CNPSo 668	11222	61.0594	6294057	5834	SAMN06555453		false						aerobic
Bacteria	Proteobacteria	Alphaproteobacteria	Rhodobacterales	Rhodobacteraceae	Tabrizicola	Tabrizicola aquatica		Tabrizicola aquatica RCRI19	11187	66.4033	3870427	3814	SAMN08162799		true	2.15	0.9		false		aerobic	false	10
Bacteria	Proteobacteria	Alphaproteobacteria	Rhodospirillales	Rhodospirillaceae	Elstera	Elstera cyanobacteriorum		Elstera cyanobacteriorum TH019T	11173	62.3981	3949858	3719	SAMN07414919		false	2.15	0.8				aerobic	true	10
Bacteria	Proteobacteria	Alphaproteobacteria	Sphingomonadales	Sphingomonadaceae	Sphingomonas	Sphingomonas jeddahensis		Sphingomonas jeddahensis G39T	11161	65.8377	3117315	2826	SAMN05967815		false					true	aerobic		10
Bacteria	Proteobacteria	Alphaproteobacteria	Caulobacterales	Caulobacteraceae	Aquidulcibacter	Aquidulcibacter paucihalophilus		Aquidulcibacter paucihalophilus TH1-2	11147	55.6538	3738434	3481	SAMN06702727		true	2	0.95				aerobic	true	10
Bacteria	Proteobacteria	Alphaproteobacteria	Kiloniellales	Kiloniellaceae	Kiloniella	Kiloniella majae		Kiloniella majae M56.1	11127	45.5229	4387902	4020	SAMN05878523		false						aerobic
Bacteria	Proteobacteria	Alphaproteobacteria	Rhizobiales		Mongoliimonas	Mongoliimonas terrestris		Mongoliimonas terrestris MIMtkB18	11126	69.577	5098595	4475	SAMN06172149		true	1.01					aerobic	false	10
Bacteria	Proteobacteria	Alphaproteobacteria	Caulobacterales	Hyphomonadaceae	Henriciella	Henriciella pelagia		Henriciella pelagia LA220	11111	59.9272	3444024	3353	SAMN06670196		false	1.15	0.65				aerobic		10
Bacteria	Proteobacteria	Alphaproteobacteria	Rhodobacterales	Rhodobacteraceae	Planktotalea	Planktotalea arctica		Planktotalea arctica IMCC9565	11104	57.1071	3786398	3627	SAMN05194549		false	2.5	0.9	false	false		aerobic	false	10
Bacteria	Proteobacteria	Alphaproteobacteria	Rhodobacterales	Rhodobacteraceae	Monaibacterium	Monaibacterium marinum		Monaibacterium marinum C7	11102	58.861	3734267	3558	SAMN06273572		true						aerobic	false	10
Bacteria	Proteobacteria	Alphaproteobacteria	Sphingomonadales	Sphingomonadaceae	Blastomonas	Blastomonas fulva		Blastomonas fulva KCTC 42354T	11093	64.1656	4123210	3762	SAMN06473103		false	2	0.55		true	true	aerobic	false	10
Bacteria	Proteobacteria	Alphaproteobacteria	Caulobacterales	Caulobacteraceae	Caulobacter	Caulobacter vibrioides		Caulobacter vibrioides DSM 9893	11088	67.2419	3966436	3786	SAMN08111384		true						aerobic
Bacteria	Proteobacteria	Alphaproteobacteria	Caulobacterales	Caulobacteraceae	Caulobacter	Caulobacter flavus		Caulobacter flavus CGMCC 1.15093	11087	69.2306	5832535	5228	SAMN08111327		false	2.65	1.1				aerobic	true	10
Bacteria	Proteobacteria	Alphaproteobacteria	Rhodospirillales	Rhodospirillaceae	Niveispirillum	Niveispirillum cyanobacteriorum		Niveispirillum cyanobacteriorum TH16	11085	63.3869	6048780	5159	SAMN08272695		false	4.3	1.1		false		aerobic	true	10
Bacteria	Proteobacteria	Alphaproteobacteria	Rhizobiales	Phyllobacteriaceae	Mesorhizobium	Mesorhizobium japonicum		Mesorhizobium japonicum MAFF 303099	11083	62.508	7596297	7281	SAMD00061086	637000159	false						aerobic
Bacteria	Proteobacteria	Alphaproteobacteria	Rhodospirillales	Rhodospirillaceae	Telmatospirillum	Telmatospirillum siberiense		Telmatospirillum siberiense 26-4b1	11076	62.3337	6202731	5355	SAMN08117801		true						microaerophilic	true
Bacteria	Proteobacteria	Alphaproteobacteria	Rhizobiales	Rhizobiaceae	Ensifer	Ensifer alkalisoli		Ensifer alkalisoli YIC4027	11070	62.2326	5973017	5539	SAMN05006708		false	1.11	0.41				aerobic
Bacteria	Proteobacteria	Alphaproteobacteria	Rhodospirillales	Rhodospirillaceae	Thalassospira	Thalassospira povalilytica		Thalassospira povalilytica Zumi 95	11064	53.5644	4724967	4279	SAMN07665163		false	1.75	0.5				facultatively anaerobic	true	10
Bacteria	Proteobacteria	Alphaproteobacteria	Rhizobiales	Methylocystaceae	Pleomorphomonas	Pleomorphomonas diazotrophica		Pleomorphomonas diazotrophica R-5-392	11056	65.071	4526482	4178	SAMN08166494		false	2	0.45				aerobic	false	10
Bacteria	Proteobacteria	Alphaproteobacteria	Sphingomonadales	Sphingomonadaceae	Novosphingobium	Novosphingobium kunmingense		Novosphingobium kunmingense CGMCC 1.12274	11041	65.7262	3495912	3345	SAMN06296206		false	1.35	0.5			true	aerobic		10
Bacteria	Proteobacteria	Alphaproteobacteria	Rhizobiales	Rhizobiaceae	Rhizobium	Rhizobium arenae		Rhizobium arenae MIM27	11023	59.8187	4939607	4691	SAMN05958284		false	2.75	0.95				aerobic		10
Bacteria	Proteobacteria	Alphaproteobacteria	Rhodobacterales	Rhodobacteraceae	Phaeobacter	Phaeobacter porticola		Phaeobacter porticola P97	11015	58.5845	4207221	3965	SAMN05300637		false	1.85	1.1				aerobic	true	10
Bacteria	Proteobacteria	Alphaproteobacteria	Rhodobacterales	Rhodobacteraceae	Thioclava	Thioclava nitratireducens		Thioclava nitratireducens MCCC 1A07302	11014	63.8	4238255	3963	SAMN05969900		false	1.15	0.65				aerobic	true	10
Bacteria	Proteobacteria	Alphaproteobacteria	Sphingomonadales	Sphingomonadaceae	Sphingomonas	Sphingomonas spermidinifaciens		Sphingomonas spermidinifaciens 9NM-10	11010	67.9655	3635691	3376	SAMN07655754		false	1.4	0.75			true	aerobic	true	10
Bacteria	Proteobacteria	Alphaproteobacteria	Sphingomonadales	Erythrobacteraceae	Erythrobacter	Erythrobacter seohaensis		Erythrobacter seohaensis SW-135	11008	61.6506	2942673	2882	SAMN08031326		false	2.75	0.7	true	true		aerobic		10
Bacteria	Proteobacteria	Alphaproteobacteria	Rhodobacterales	Rhodobacteraceae	Ruegeria	Ruegeria atlantica		Ruegeria atlantica CECT 4292	10956	56.3801	4816136	4736	SAMEA3528420		true	1.75	0.7		false		aerobic	false	10
Bacteria	Proteobacteria	Alphaproteobacteria	Rhodobacterales	Rhodobacteraceae	Nioella	Nioella nitratireducens		Nioella nitratireducens SSW136	10954	63.6127	4015438	3884	SAMN05928563		true	7.95	0.75				aerobic	false	10
Bacteria	Proteobacteria	Alphaproteobacteria	Rhizobiales	Rhizobiaceae	Rhizobium	Rhizobium tibeticum		Rhizobium tibeticum CGMCC 1.7071	10952	59.664	7063752	7142	SAMN05216228		false	1.55	0.8				aerobic
Bacteria	Proteobacteria	Alphaproteobacteria	Rhodobacterales	Rhodobacteraceae	Ruegeria	Ruegeria pelagia		Ruegeria pelagia NBRC102038	10921	58.9721	4843795	4436	SAMN03339863		false	1.45	0.95		false		facultatively aerobic	false
Bacteria	Proteobacteria	Alphaproteobacteria	Sphingomonadales	Sphingomonadaceae	Sphingomonas	Sphingomonas sanxanigenens		Sphingomonas sanxanigenens DSM 19645	10718	66.6184	6629428	6251	SAMN02745820	2574179733	false	1.75	0.75			true	aerobic	false	10
Bacteria	Proteobacteria	Alphaproteobacteria	Rhizobiales	Methylobacteriaceae	Microvirga	Microvirga lupini		Microvirga lupini Lut6	9224	61.6	9384730	9794	SAMN02597282	2508501050	false	1.6	0.45				aerobic	false	10
Bacteria	Proteobacteria	Alphaproteobacteria	Rhizobiales	Rhizobiaceae	Ensifer	Ensifer glycinis		Ensifer glycinis CCBAU 23380	9045	62.4202	6039283	5577	SAMN04274561		false	1.145	0.42				aerobic
Bacteria	Proteobacteria	Alphaproteobacteria	Rhizobiales	Rhizobiaceae	Allorhizobium	Allorhizobium oryzae		Allorhizobium oryzae CGMCC 1.7048	7842	62.7931	5387643	4776	SAMN04487976		false	1.6	0.9				aerobic	true
Bacteria	Proteobacteria	Alphaproteobacteria	Rhizobiales	Cohaesibacteraceae	Cohaesibacter	Cohaesibacter haloalkalitolerans		Cohaesibacter haloalkalitolerans JC131	6644	57.0773	5008569	4312	SAMN09580698		false	1.8	0.45				facultatively anaerobic		10
Bacteria	Proteobacteria	Alphaproteobacteria	Rhodobacterales	Rhodobacteraceae	Pannonibacter	Pannonibacter carbonis		Pannonibacter carbonis Q4.6	6621	63.6178	4774505	4346	SAMN08278417		false	2.4	0.5		false		facultatively anaerobic	true	10
Bacteria	Proteobacteria	Alphaproteobacteria	Rhodobacterales	Rhodobacteraceae	Mangrovicoccus	Mangrovicoccus ximenensis		Mangrovicoccus ximenensis T1lg56	6568	67.8958	5970916	6143	SAMN08730605		true	0.9		false	false		aerobic	false	10
Bacteria	Proteobacteria	Alphaproteobacteria	Rhodospirillales	Acetobacteraceae	Stella	Stella humosa		Stella humosa DSM 5900	6546	69.8798	5820629	5469	SAMN10362897	2788499841	true	1.85					aerobic	false
Bacteria	Proteobacteria	Alphaproteobacteria	Rhizobiales		Oharaeibacter	Oharaeibacter diazotrophicus		Oharaeibacter diazotrophicus DSM 102969	6541	71.6101	4991892	4527	SAMN10362898	2788499818	true	1.8	1.25				aerobic		10
Bacteria	Proteobacteria	Alphaproteobacteria	Rhizobiales	Xanthobacteraceae	Pseudolabrys	Pseudolabrys taiwanensis		Pseudolabrys taiwanensis CCUG 51779	6534	64.393	5593641	5199	SAMN09742692		true						aerobic	false
Bacteria	Proteobacteria	Alphaproteobacteria	Rhizobiales	Aurantimonadaceae	Consotaella	Consotaella salsifontis		Consotaella salsifontis USBA 369	6528	64.387	4644378	4168	SAMN05428963		true						facultatively aerobic		10
Bacteria	Proteobacteria	Alphaproteobacteria	Rhizobiales	Rhodobiaceae	Tepidamorphus	Tepidamorphus gemmatus		Tepidamorphus gemmatus DSM 19345	6515	67.5951	3781802	3559	SAMN10363316	2784746801	true			false	false		aerobic		10
Bacteria	Proteobacteria	Alphaproteobacteria	Rhizobiales	Hyphomicrobiaceae	Aquabacter	Aquabacter spiritensis		Aquabacter spiritensis DSM 9035	6513	67.5769	5157368	4642	SAMN10362896	2784746799	true						aerobic	false
Bacteria	Proteobacteria	Alphaproteobacteria	Rhodospirillales	Rhodospirillaceae	Varunaivibrio	Varunaivibrio sulfuroxidans		Varunaivibrio sulfuroxidans DSM 101688	6496	59.4308	3027588	2812	SAMN10362857	2784746782	true						facultatively anaerobic	true
Bacteria	Proteobacteria	Alphaproteobacteria	Rhodobacterales	Rhodobacteraceae	Primorskyibacter	Primorskyibacter sedentarius		Primorskyibacter sedentarius DSM 104836	6494	60.8142	5063471	4737	SAMN10362855	2784746780	true	3	1.35		false		aerobic	false	10
Bacteria	Proteobacteria	Alphaproteobacteria	Rhodospirillales	Acetobacteraceae	Acetobacter	Acetobacter aceti		Acetobacter aceti DSM 3508	6490	57.073	3628757	3349	SAMN10363345	2784746776	true						aerobic
Bacteria	Proteobacteria	Alphaproteobacteria	Rhizobiales	Phyllobacteriaceae	Aminobacter	Aminobacter aminovorans		Aminobacter aminovorans DSM 7048	6489	63.2055	5841674	5666	SAMN10363400	2784746775	true						aerobic	true	10
Bacteria	Proteobacteria	Alphaproteobacteria	Rhodospirillales	Acetobacteraceae	Gluconobacter	Gluconobacter oxydans		Gluconobacter oxydans DSM 3503	6487	60.8177	2914557	2740	SAMN10363396	2784746773	true						aerobic
Bacteria	Proteobacteria	Alphaproteobacteria	Rhodospirillales	Acetobacteraceae	Acidomonas	Acidomonas methanolica		Acidomonas methanolica DSM 5432	6486	64.6655	3675816	3456	SAMN10363313	2784746772	true	2.25	0.9				aerobic	false	10
Bacteria	Proteobacteria	Alphaproteobacteria	Caulobacterales	Caulobacteraceae	Phenylobacterium	Phenylobacterium hankyongense		Phenylobacterium hankyongense HKS-05	6464	70.2681	3839902	3638	SAMN09212595		false	0.9	0.25				aerobic	false	10
Bacteria	Proteobacteria	Alphaproteobacteria	Rhizobiales	Phyllobacteriaceae	Phyllobacterium	Phyllobacterium leguminum		Phyllobacterium leguminum ORS 1419	6460	59.8463	3718617	3592	SAMN08775270		false						aerobic	true
Bacteria	Proteobacteria	Alphaproteobacteria	Rhodospirillales	Acetobacteraceae	Komagataeibacter	Komagataeibacter nataicola		Komagataeibacter nataicola LMG 1536	6459	61.492	3662400	3244	SAMN07196565		false	1.25	0.65				aerobic	false	10
Bacteria	Proteobacteria	Alphaproteobacteria	Rhodospirillales	Acetobacteraceae	Komagataeibacter	Komagataeibacter sucrofermentans		Komagataeibacter sucrofermentans LMG 18788	6455	62.349	3353445	2979	SAMN07311657		false	1.1	0.7				aerobic	false	10
Bacteria	Proteobacteria	Alphaproteobacteria	Sphingomonadales	Sphingomonadaceae	Sphingomonas	Sphingomonas aurantiaca		Sphingomonas aurantiaca MA101b	6414	66.1728	4410490	3944	SAMN08777253		false	1.85	0.7			true	aerobic		10
Bacteria	Proteobacteria	Alphaproteobacteria	Rhodobacterales	Rhodobacteraceae	Rhodobacter	Rhodobacter azotoformans		Rhodobacter azotoformans KA25	6392	68.3711	4414402	4314	SAMN08779780		false	1.2	0.8	true	true		facultatively anaerobic	true	10
Bacteria	Proteobacteria	Alphaproteobacteria	Sphingomonadales	Sphingomonadaceae	Sphingomonas	Sphingomonas faeni		Sphingomonas faeni MA-olki	6388	64.8126	4383461	4034	SAMN08778976		false	2.3	0.7			true	aerobic		10
Bacteria	Proteobacteria	Alphaproteobacteria	Sphingomonadales	Sphingomonadaceae	Sphingomonas	Sphingomonas aerolata		Sphingomonas aerolata NW12	6384	66.4727	3826803	3363	SAMN08779226		false	2.05	0.7			true	aerobic		10
Bacteria	Proteobacteria	Alphaproteobacteria	Rhizobiales	Phyllobacteriaceae	Mesorhizobium	Mesorhizobium helmanticense		Mesorhizobium helmanticense CSLC115N	6380	62.429	6879637	6430	SAMN08802955		false	2.25	0.4				aerobic
Bacteria	Proteobacteria	Alphaproteobacteria	Rhodobacterales	Rhodobacteraceae	Rhodobacter	Rhodobacter veldkampii		Rhodobacter veldkampii DSM 11550	6377	65.1446	3264455	3116	SAMN08535030		false	1.15	0.7	true	true		facultatively aerobic	false
Bacteria	Proteobacteria	Alphaproteobacteria	Rhizobiales	Phyllobacteriaceae	Mesorhizobium	Mesorhizobium plurifarium		Mesorhizobium plurifarium ORS 1032	6293	64.0871	7101473	7212	SAMEA2677842		false	2	0.6				aerobic
Bacteria	Proteobacteria	Alphaproteobacteria	Rhizobiales	Bartonellaceae	Bartonella	Bartonella schoenbuchensis		Bartonella schoenbuchensis R1	6281	37.6117	1736351	1503	SAMEA3724791		false						aerobic	true
Bacteria	Proteobacteria	Alphaproteobacteria	Rhizobiales	Bradyrhizobiaceae	Bradyrhizobium	Bradyrhizobium stylosanthis		Bradyrhizobium stylosanthis BR 446	6257	64.556	8801645	8141	SAMN04549886		false						aerobic
Bacteria	Proteobacteria	Alphaproteobacteria	Rickettsiales	Rickettsiaceae	Rickettsia	Rickettsia tamurae		Rickettsia tamurae AT-1	6221	32.4692	1453216	1641	SAMEA2658108		false						aerobic	false
Bacteria	Proteobacteria	Alphaproteobacteria	Rhodobacterales	Rhodobacteraceae	Labrenzia	Labrenzia suaedae		Labrenzia suaedae DSM 22153	6209	60.1915	5142828	4569	SAMN05444272	2698536749	false	1.75	0.65	true	true		aerobic	true	10
Bacteria	Proteobacteria	Alphaproteobacteria	Rhodobacterales	Rhodobacteraceae	Oceanicola	Oceanicola litoreus		Oceanicola litoreus DSM 29440	6203	67.5731	4095462	4053	SAMN05444002	2698536701	false	2.25	0.35				facultatively aerobic	false	10
Bacteria	Proteobacteria	Alphaproteobacteria	Rhodobacterales	Rhodobacteraceae	Ruegeria	Ruegeria lacuscaerulensis		Ruegeria lacuscaerulensis DSM 11314	6199	63.0061	3503407	3507	SAMN05444404	2698536695	false	13.5	0.7		false		aerobic	false
Bacteria	Proteobacteria	Alphaproteobacteria	Rhodobacterales	Rhodobacteraceae	Wenxinia	Wenxinia saemankumensis		Wenxinia saemankumensis DSM 100565	6197	71.1822	3577582	3420	SAMN05444417	2695421046	false	2	0.6		false		aerobic	false	10
Bacteria	Proteobacteria	Alphaproteobacteria	Rhodobacterales	Rhodobacteraceae	Marivita	Marivita hallyeonensis		Marivita hallyeonensis DSM 29431	6190	60.3703	4193223	4175	SAMN05443551	2695421018	false	4.5	0.85				aerobic	false	10
Bacteria	Proteobacteria	Alphaproteobacteria	Rhodobacterales	Rhodobacteraceae	Cognatiyoonia	Cognatiyoonia sediminum		Cognatiyoonia sediminum DSM 28715	6187	54.4484	3257490	3283	SAMN05444003	2695421013	false	1	0.45				aerobic	false	10
Bacteria	Proteobacteria	Alphaproteobacteria	Rhodobacterales	Rhodobacteraceae	Yoonia	Yoonia maricola		Yoonia maricola DSM 29128	6183	56.166	3798370	3855	SAMN05443548	2695420968	false	1.9	0.45		true		aerobic	true	10
Bacteria	Proteobacteria	Alphaproteobacteria	Rhodobacterales	Rhodobacteraceae	Sulfitobacter	Sulfitobacter pseudonitzschiae		Sulfitobacter pseudonitzschiae DSM 26824	6166	61.7461	4951499	4827	SAMN05444149	2695420945	false	1.9	0.65				aerobic	false	10
Bacteria	Proteobacteria	Alphaproteobacteria	Rhodobacterales	Rhodobacteraceae	Ruegeria	Ruegeria intermedia		Ruegeria intermedia DSM 29341	6159	64.0126	3858415	3846	SAMN05444279	2695420938	false	3.5	1.1				aerobic	false	10
Bacteria	Proteobacteria	Alphaproteobacteria	Rhodobacterales	Rhodobacteraceae	Litoreibacter	Litoreibacter ascidiaceicola		Litoreibacter ascidiaceicola DSM 100566	6158	58.0585	3743875	3670	SAMN05444273	2695420937	false	2.25	0.5		false		aerobic	false	10
Bacteria	Proteobacteria	Alphaproteobacteria	Rhodobacterales	Rhodobacteraceae	Loktanella	Loktanella atrilutea		Loktanella atrilutea DSM 29326	6149	64.8782	4206024	4071	SAMN05444339	2695420928	false	1.9	0.75				aerobic	true
Bacteria	Proteobacteria	Alphaproteobacteria	Rhodobacterales	Rhodobacteraceae	Lutimaribacter	Lutimaribacter pacificus		Lutimaribacter pacificus DSM 29620	6148	65.2584	4422352	4291	SAMN05444142	2695420927	false	1.1	0.65	false	false		aerobic	false
Bacteria	Proteobacteria	Alphaproteobacteria	Rhodobacterales	Rhodobacteraceae	Paracoccus	Paracoccus solventivorans		Paracoccus solventivorans DSM 6637	6147	68.7032	3377602	3198	SAMN05444389	2695420926	false	1.2	0.45				facultatively aerobic	false
Bacteria	Proteobacteria	Alphaproteobacteria	Rhizobiales	Methylobacteriaceae	Methylobacterium	Methylobacterium chloromethanicum		Methylobacterium chloromethanicum CM4	6117	68.0793	6180732	5516	SAMN00000037	643348563	false	3	0.9				aerobic		10
Bacteria	Proteobacteria	Alphaproteobacteria	Rhizobiales	Rhizobiaceae	Agrobacterium	Agrobacterium radiobacter		Agrobacterium radiobacter NCPPB 3001	6109	59.3558	5497300	5104	SAMN04226578		false						aerobic	true
Bacteria	Proteobacteria	Alphaproteobacteria	Rhizobiales	Rhizobiaceae	Agrobacterium	Agrobacterium tumefaciens		Agrobacterium tumefaciens B6	6094	59.3158	5657766	5236	SAMN04223554		true						aerobic	true
Bacteria	Spirochaetes-Phylum	Spirochaetes	Spirochaetales	Borreliaceae	Borrelia	Borrelia bissettiae		Borrelia bissettiae DN127	6089	28.3353	1403443	1463	SAMN02604204	2511231103	false	20	0.2				microaerophilic
Bacteria	Proteobacteria	Alphaproteobacteria	Caulobacterales	Caulobacteraceae	Asticcacaulis	Asticcacaulis biprosthecium		Asticcacaulis biprosthecium ATCC 27554	6087	61.0542	5302252	4712	SAMN02469919	651285000	false						aerobic
Bacteria	Proteobacteria	Alphaproteobacteria	Rhizobiales	Phyllobacteriaceae	Mesorhizobium	Mesorhizobium muleiense		Mesorhizobium muleiense CGMCC 1.11022	6082	62.2806	6808158	6567	SAMN05428953		false	1.655	0.535				aerobic
Bacteria	Proteobacteria	Alphaproteobacteria	Rhodospirillales	Acetobacteraceae	Gluconobacter	Gluconobacter albidus		Gluconobacter albidus LMG 1356	6016	59.6178	3270193	3084	SAMN03799284		false	1.1	0.55				aerobic	true	10
Bacteria	Proteobacteria	Alphaproteobacteria	Rhizobiales	Rhodobiaceae	Roseospirillum	Roseospirillum parvum		Roseospirillum parvum 930I	6001	69.924	3495837	3074	SAMN05421742		true	2.2	0.5	true	true		microaerophilic	true
Bacteria	Proteobacteria	Alphaproteobacteria	Rhizobiales	Hyphomicrobiaceae	Pelagibacterium	Pelagibacterium luteolum		Pelagibacterium luteolum CGMCC 1.10267	5999	60.4087	4296808	4266	SAMN04487974		false	2	0.7				aerobic	true	9.5
Bacteria	Proteobacteria	Alphaproteobacteria	Rhizobiales	Rhizobiaceae	Agrobacterium	Agrobacterium pusense		Agrobacterium pusense LMG 25623	5993	59.2299	5283301	5064	SAMN05421750		false						facultatively anaerobic
Bacteria	Proteobacteria	Alphaproteobacteria	Rhodobacterales	Rhodobacteraceae	Ruegeria	Ruegeria marina		Ruegeria marina CGMCC 1.9108	5985	62.7802	4995222	4735	SAMN04488239		false	3.25	0.75				aerobic	false	10
Bacteria	Proteobacteria	Alphaproteobacteria	Rhodobacterales	Rhodobacteraceae	Pseudorhodobacter	Pseudorhodobacter wandonensis		Pseudorhodobacter wandonensis KCTC 23672	5981	57.8311	3887441	3763	SAMN03785586		false	1.5	0.55		false		aerobic	false	10
Bacteria	Proteobacteria	Alphaproteobacteria	Rhizobiales	Bradyrhizobiaceae	Bosea	Bosea vaviloviae		Bosea vaviloviae Vaf-18	5979	65.4118	6713548	6078	SAMN05730837		false						aerobic
Bacteria	Proteobacteria	Alphaproteobacteria	Rhodobacterales	Rhodobacteraceae	Paracoccus	Paracoccus tibetensis		Paracoccus tibetensis CGMCC 1.8925	5970	68.2898	3911305	3740	SAMN05660710		false	1	0.7				aerobic	false	10
Bacteria	Proteobacteria	Alphaproteobacteria	Rhodospirillales	Acetobacteraceae	Acetobacter	Acetobacter senegalensis		Acetobacter senegalensis LMG 23690	5945	55.5645	3928785	3495	SAMN03799294		false	1.6	0.8				aerobic
Bacteria	Proteobacteria	Alphaproteobacteria	Rhodospirillales	Acetobacteraceae	Acetobacter	Acetobacter cerevisiae		Acetobacter cerevisiae LMG 1625	5944	58.0245	3088073	2834	SAMN03799256		false						aerobic	false
Bacteria	Proteobacteria	Alphaproteobacteria	Rhodobacterales	Rhodobacteraceae	Pseudorhodobacter	Pseudorhodobacter antarcticus		Pseudorhodobacter antarcticus KCTC 23700	5943	59.147	3881015	3866	SAMN03785587		false	1.75	0.65		false		aerobic	false	10
Bacteria	Proteobacteria	Alphaproteobacteria	Sphingomonadales	Erythrobacteraceae	Porphyrobacter	Porphyrobacter dokdonensis		Porphyrobacter dokdonensis DSW-74	5936	64.8144	2995154	2816	SAMN03266125		false	1.5	0.5	true	true		aerobic	false	10
Bacteria	Proteobacteria	Alphaproteobacteria	Rhodobacterales	Rhodobacteraceae	Paracoccus	Paracoccus sphaerophysae		Paracoccus sphaerophysae HAMBI 3106	5930	69.068	3358707	3319	SAMN02927208		false	1.9	0.6	true			aerobic	false	10
Bacteria	Proteobacteria	Alphaproteobacteria	Rhizobiales	Hyphomicrobiaceae	Filomicrobium	Filomicrobium insigne		Filomicrobium insigne CGMCC 1.6497	5925	57.4196	3845879	3562	SAMN04488061		false	1.75	0.75	false	false		aerobic		9
Bacteria	Proteobacteria	Alphaproteobacteria	Rhodospirillales	Rhodospirillaceae	Magnetovibrio	Magnetovibrio blakemorei		Magnetovibrio blakemorei MV-1	5923	54.2893	3638800	3318	SAMN05467120		true	2	0.3				microaerophilic	true
Bacteria	Proteobacteria	Alphaproteobacteria	Rhodospirillales	Rhodospirillaceae	Limimonas	Limimonas halophila		Limimonas halophila DSM 25584	5918	69.4816	3039116	2827	SAMN05216241		true	1.75	0.15	false	false		aerobic	false	10
Bacteria	Proteobacteria	Alphaproteobacteria	Rhodospirillales	Acetobacteraceae	Kozakia	Kozakia baliensis		Kozakia baliensis DSM 14400	5895	57.363	3505604	3384	SAMN04396914		true			false	false		aerobic	false	10
Bacteria	Proteobacteria	Alphaproteobacteria	Sphingomonadales	Erythrobacteraceae	Altererythrobacter	Altererythrobacter namhicola		Altererythrobacter namhicola JCM 16345	5886	65.0122	2591679	2466	SAMN04870533		false	1.4	1		true		aerobic	false	10
Bacteria	Proteobacteria	Alphaproteobacteria	Rhodospirillales	Acetobacteraceae	Gluconobacter	Gluconobacter thailandicus		Gluconobacter thailandicus LMG 23137	5878	56.1761	3431309	3194	SAMN03799290		false	1.75	0.8				aerobic	false	10
Bacteria	Proteobacteria	Alphaproteobacteria	Rhodospirillales	Acetobacteraceae	Gluconobacter	Gluconobacter japonicus		Gluconobacter japonicus LMG 1373	5877	56.1348	3139864	2959	SAMN03799281		false	1.5	0.9				aerobic	true	10
Bacteria	Proteobacteria	Alphaproteobacteria	Rhizobiales	Bartonellaceae	Bartonella	Bartonella birtlesii		Bartonella birtlesii CCUG 44360	5831	37.7421	1803245	1622	SAMN02472046	2547132177	false						aerobic	false
Bacteria	Spirochaetes-Phylum	Spirochaetes	Leptospirales	Leptospiraceae	Leptospira	Leptospira inadai		Leptospira inadai 10	5830	44.6096	4457870	3990	SAMN02436595	2541047026	false						aerobic
Bacteria	Proteobacteria	Alphaproteobacteria	Rhodobacterales	Rhodobacteraceae	Paracoccus	Paracoccus chinensis		Paracoccus chinensis CGMCC 1.7655	5820	68.1195	3632870	3545	SAMN04487971		false	1.875	1.225				aerobic
Bacteria	Proteobacteria	Alphaproteobacteria	Rhodobacterales	Rhodobacteraceae	Roseicitreum	Roseicitreum antarcticum		Roseicitreum antarcticum CGMCC 1.8894	5818	63.1032	4249751	4016	SAMN04488238		true	1.5	0.65		true		aerobic	false	10
Bacteria	Proteobacteria	Alphaproteobacteria	Sphingomonadales	Erythrobacteraceae	Croceicoccus	Croceicoccus marinus		Croceicoccus marinus E4A9	5804	64.5111	4109188	3589	SAMN05176185		true	0.9		true	false		aerobic	true	10
Bacteria	Spirochaetes-Phylum	Spirochaetes	Leptospirales	Leptospiraceae	Leptospira	Leptospira broomii		Leptospira broomii 5399	5787	42.9933	4395904	3978	SAMN02436587	2541047153	false	12.5	0.1				aerobic
Bacteria	Proteobacteria	Alphaproteobacteria	Rhodobacterales	Rhodobacteraceae	Pseudorhodobacter	Pseudorhodobacter psychrotolerans		Pseudorhodobacter psychrotolerans PAMC 27389	5759	60.2964	5079079	4723	SAMN03785584		false	1.5	0.75		false		facultatively aerobic	false	10
Bacteria	Proteobacteria	Alphaproteobacteria	Rhodospirillales	Rhodospirillaceae	Rhodospira	Rhodospira trueperi		Rhodospira trueperi ATCC 700224	5752	67.0391	4210344	3702	SAMN05421720		true	2.25	0.7	true	true		anaerobic	true
Bacteria	Proteobacteria	Alphaproteobacteria	Rhodospirillales	Acetobacteraceae	Asaia	Asaia astilbis		Asaia astilbis JCM 15831	5738	58.027	3147416	3431	SAMD00009367		false	1.6	0.6				aerobic		10
Bacteria	Proteobacteria	Alphaproteobacteria	Rhizobiales	Rhizobiaceae	Ensifer	Ensifer sojae		Ensifer sojae CCBAU 05684	5735	62.0404	5964336	5584	SAMN02469481		false	0.8	0.45				aerobic
Bacteria	Spirochaetes-Phylum	Spirochaetes	Leptospirales	Leptospiraceae	Leptospira	Leptospira kmetyi		Leptospira kmetyi Bejo-Iso9	5734	44.82	4418430	4001	SAMN02436507	2541047154	false	11.5	0.2				aerobic
Bacteria	Proteobacteria	Alphaproteobacteria	Rhizobiales	Phyllobacteriaceae	Nitratireductor	Nitratireductor aquibiodomus		Nitratireductor aquibiodomus JCM 21793	5720	61.3478	4516452	4900	SAMD00013635		true	2.5	1				facultatively aerobic
Bacteria	Proteobacteria	Alphaproteobacteria	Rhodospirillales	Acetobacteraceae	Belnapia	Belnapia rosea		Belnapia rosea CGMCC 1.10758	5711	69.6927	6024640	5750	SAMN02927895		false		1.8	true	false		aerobic	false
Bacteria	Proteobacteria	Alphaproteobacteria	Sphingomonadales	Sphingomonadaceae	Sphingobium	Sphingobium barthaii		Sphingobium barthaii KK22	5707	64.6941	4916601	4876	SAMD00011324		false	1.3	0.5			true	aerobic	true	10
Bacteria	Proteobacteria	Alphaproteobacteria	Sphingomonadales	Erythrobacteraceae	Altererythrobacter	Altererythrobacter dongtanensis		Altererythrobacter dongtanensis KCTC 22672	5696	65.7513	3009495	2905	SAMN04870882		false	0.8	0.45				aerobic	false	10
Bacteria	Proteobacteria	Alphaproteobacteria	Rhizobiales	Rhizobiaceae	Ensifer	Ensifer saheli		Ensifer saheli LMG 7837	5684	63.6087	5994179	5525	SAMN04274563		false	1.75	0.6				aerobic	true
Bacteria	Proteobacteria	Alphaproteobacteria	Rhizobiales	Rhizobiaceae	Ensifer	Ensifer americanus		Ensifer americanus CFNEI 156	5683	62.2769	6653528	6173	SAMN04274562		false						aerobic
Bacteria	Proteobacteria	Alphaproteobacteria	Rhodospirillales	Acetobacteraceae	Acetobacter	Acetobacter tropicalis		Acetobacter tropicalis LMG 19825	5679	55.7782	3557452	3205	SAMN03799288		false	1.9	0.6				aerobic		9
Bacteria	Proteobacteria	Alphaproteobacteria	Rhodospirillales	Acetobacteraceae	Gluconobacter	Gluconobacter roseus		Gluconobacter roseus LMG 1418	5678	59.857	2881212	2633	SAMN03799287		false	1.2	0.7				aerobic	true	10
Bacteria	Proteobacteria	Alphaproteobacteria	Rhodospirillales	Acetobacteraceae	Acetobacter	Acetobacter malorum		Acetobacter malorum LMG 1746	5677	56.6691	3833476	3493	SAMN03799273		false						aerobic	false
Bacteria	Proteobacteria	Alphaproteobacteria	Rhizobiales	Methylobacteriaceae	Microvirga	Microvirga guangxiensis		Microvirga guangxiensis CGMCC 1.7666	5665	61.4216	4720450	4499	SAMN02927923		false	1.7	0.7		false		aerobic	false	10
Bacteria	Proteobacteria	Alphaproteobacteria	Rhizobiales	Rhizobiaceae	Agrobacterium	Agrobacterium nepotum		Agrobacterium nepotum 39/7	5663	59.1274	5328870	4972	SAMN03266536		false	2.75	0.5				aerobic
Bacteria	Proteobacteria	Alphaproteobacteria	Rhizobiales	Phyllobacteriaceae	Mesorhizobium	Mesorhizobium qingshengii		Mesorhizobium qingshengii CGMCC 1.12097	5573	62.6559	7061681	6806	SAMN02927914		false	1.435	0.45				aerobic
Bacteria	Proteobacteria	Alphaproteobacteria	Rhizobiales		Methylobrevis	Methylobrevis pamukkalensis		Methylobrevis pamukkalensis VKM B-2849	5557	68.9265	4380693	3245	SAMN04912030		true	1.75	0.85				aerobic		10
Bacteria	Proteobacteria	Alphaproteobacteria	Rhodobacterales	Rhodobacteraceae	Paracoccus	Paracoccus halophilus		Paracoccus halophilus JCM 14014	5551	65.1856	4012851	3657	SAMN02927210		false	0.9	0.45				aerobic	false	10
Bacteria	Proteobacteria	Alphaproteobacteria	Rhizobiales	Methylobacteriaceae	Methylobacterium	Methylobacterium phyllostachyos		Methylobacterium phyllostachyos BL47	5513	68.7148	6013701	5790	SAMN05216360		false	1.9	0.55				aerobic		9.5
Bacteria	Proteobacteria	Alphaproteobacteria	Caulobacterales	Caulobacteraceae	Caulobacter	Caulobacter henricii		Caulobacter henricii ATCC 15253	5486	65.7884	3957288	3613	SAMN04208552		false			true	false		aerobic
Bacteria	Proteobacteria	Alphaproteobacteria	Rhizobiales	Hyphomicrobiaceae	Methyloligella	Methyloligella halotolerans		Methyloligella halotolerans VKM B-2706	5485	63.5591	3191628	2796	SAMN04915608		true	1.65	0.55				aerobic	false	10
Bacteria	Proteobacteria	Alphaproteobacteria	Rhodobacterales	Rhodobacteraceae	Pseudorhodobacter	Pseudorhodobacter aquimaris		Pseudorhodobacter aquimaris KCTC 23043	5477	58.7167	3818437	3482	SAMN03785585		false	1.5	0.75		false		aerobic	true	10
Bacteria	Spirochaetes-Phylum	Spirochaetes	Leptospirales	Leptospiraceae	Leptospira	Leptospira noguchii		Leptospira noguchii CZ 214	5465	35.5409	4710917	3698	SAMN02436411		false						aerobic
Bacteria	Proteobacteria	Alphaproteobacteria	Sphingomonadales	Erythrobacteraceae	Porphyrobacter	Porphyrobacter neustonensis		Porphyrobacter neustonensis DSM 9434	5423	65.2518	3090363	2792	SAMN05176187		true				true		aerobic
Bacteria	Proteobacteria	Alphaproteobacteria	Rhizobiales	Methylobacteriaceae	Methylobacterium	Methylobacterium platani		Methylobacterium platani PMB02	5414	71.2423	7010624	6062	SAMN04631760		false	4.25	1.45				aerobic		10
Bacteria	Proteobacteria	Alphaproteobacteria	Rhizobiales	Rhizobiaceae	Rhizobium	Rhizobium loessense		Rhizobium loessense CGMCC 1.3401	5413	59.6262	6728482	6464	SAMN02927900		false	1.95	0.6				aerobic
Bacteria	Proteobacteria	Alphaproteobacteria	Sphingomonadales	Sphingomonadaceae	Sphingobium	Sphingobium faniae		Sphingobium faniae CGMCC 1.7749	5412	63.2745	4839248	4770	SAMN02927924		false	1.15	0.55			true	aerobic	false	10
Bacteria	Proteobacteria	Alphaproteobacteria	Rhizobiales	Brucellaceae	Brucella	Brucella ceti		Brucella ceti NCTC 12891	5411	57.2684	3272897	2682	SAMN02427356		false	1.05	0.6				aerobic	false
Bacteria	Proteobacteria	Alphaproteobacteria	Rhodobacterales	Rhodobacteraceae	Epibacterium	Epibacterium ulvae		Epibacterium ulvae U95	5372	52.7984	3994069	3850	SAMN04488118	2622736501	true	2.5	0.5		false		aerobic	true	10
Bacteria	Proteobacteria	Alphaproteobacteria	Rhodospirillales	Acetobacteraceae	Acetobacter	Acetobacter orleanensis		Acetobacter orleanensis LMG 1583	5346	56.4489	3007844	2516	SAMN03799295		false						aerobic
Bacteria	Proteobacteria	Alphaproteobacteria	Sneathiellales	Sneathiellaceae	Sneathiella	Sneathiella glossodoripedis		Sneathiella glossodoripedis JCM 23214	5257	46.9413	3629390	3845	SAMD00008912		false	0.85	0.25				aerobic	true	10
Bacteria	Proteobacteria	Alphaproteobacteria	Rhodospirillales	Acetobacteraceae	Acetobacter	Acetobacter persici		Acetobacter persici JCM 25330	5242	57.1782	3701955	4082	SAMD00012185		false	2.2	1.2				aerobic	false	9
Bacteria	Proteobacteria	Alphaproteobacteria	Rhodospirillales	Acetobacteraceae	Asaia	Asaia prunellae		Asaia prunellae JCM 25354	5241	55.7615	3182743	3438	SAMD00004065		false	1.25	0.6				aerobic		10
Bacteria	Proteobacteria	Alphaproteobacteria	Rhodospirillales	Acetobacteraceae	Acetobacter	Acetobacter okinawensis		Acetobacter okinawensis JCM 25146	5240	57.5872	3166244	3534	SAMD00009357		false	2.9	0.8				aerobic		9
Bacteria	Proteobacteria	Alphaproteobacteria	Rhodospirillales	Acetobacteraceae	Acetobacter	Acetobacter papayae		Acetobacter papayae JCM 25143	5235	59.3381	3041080	3592	SAMD00008625		false	2.5	0.6				aerobic	false	9
Bacteria	Proteobacteria	Alphaproteobacteria	Rhodospirillales	Acetobacteraceae	Acetobacter	Acetobacter pasteurianus	Acetobacter pasteurianus subsp. ascendens	Acetobacter pasteurianus subsp. ascendens LMG 1590	5217	53.1729	2999217	2673	SAMN04605654		false						aerobic
Bacteria	Proteobacteria	Alphaproteobacteria	Rhizobiales	Xanthobacteraceae	Ancylobacter	Ancylobacter rudongensis		Ancylobacter rudongensis CGMCC 1.1761	5216	67.8524	4505084	4127	SAMN05660859		false	0.7					microaerophilic	false
Bacteria	Proteobacteria	Alphaproteobacteria	Caulobacterales	Caulobacteraceae	Brevundimonas	Brevundimonas abyssalis		Brevundimonas abyssalis TAR-001	5206	68.1592	2979231	2946	SAMD00008582	2574180166	false	2.75	0.4				aerobic	true	10
Bacteria	Proteobacteria	Alphaproteobacteria	Rhodospirillales	Acetobacteraceae	Asaia	Asaia platycodi		Asaia platycodi JCM 25414	5183	59.294	3150973	3644	SAMD00002827		false	1.4	0.6				aerobic		10
Bacteria	Proteobacteria	Alphaproteobacteria	Rhodospirillales	Acetobacteraceae	Acetobacter	Acetobacter pasteurianus	Acetobacter pasteurianus subsp. paradoxus	Acetobacter pasteurianus subsp. paradoxus LMG 1591	5171	53.3336	3216032	2878	SAMN04605655		false						aerobic
Bacteria	Proteobacteria	Alphaproteobacteria	Sphingomonadales	Sphingomonadaceae	Sphingomonas	Sphingomonas melonis		Sphingomonas melonis DAPP-PG 224	5168	66.9997	4096000	3864	SAMN02261316	2517287015	false	1.55	0.765				aerobic	false	10
Bacteria	Proteobacteria	Alphaproteobacteria	Sphingomonadales	Sphingomonadaceae	Sphingomonas	Sphingomonas phyllosphaerae		Sphingomonas phyllosphaerae FA2	5167	67.1988	3920084	3567	SAMN02441573	2516493027	false	1.7	0.7			true	aerobic	true	10
Bacteria	Proteobacteria	Alphaproteobacteria	Sphingomonadales	Sphingomonadaceae	Sphingomonas	Sphingomonas echinoides		Sphingomonas echinoides ATCC 14820	5166	64.6758	4180007	3955	SAMN02470172	2547132141	false	1.9	0.8	true			aerobic	true	10
Bacteria	Proteobacteria	Alphaproteobacteria	Rhizobiales	Rhizobiaceae	Ensifer	Ensifer arboris		Ensifer arboris LMG 14919	5165	62.0302	6849525	6335	SAMN02440592	2512047086	false	1.75	0.6				aerobic	true
Bacteria	Proteobacteria	Alphaproteobacteria	Rhizobiales	Beijerinckiaceae	Methylocapsa	Methylocapsa acidiphila		Methylocapsa acidiphila B2	5164	61.8491	4103033	3678	SAMN02441570	2510065046	true						aerobic	false
Bacteria	Proteobacteria	Alphaproteobacteria	Rhizobiales	Beijerinckiaceae	Beijerinckia	Beijerinckia mobilis		Beijerinckia mobilis DSM 2326	5160	57.2369	4318634	3803	SAMN02910383	2576861816	false						aerobic
Bacteria	Proteobacteria	Alphaproteobacteria	Rhizobiales	Beijerinckiaceae	Methylocapsa	Methylocapsa aurea		Methylocapsa aurea KYG	5159	61.3413	3970812	3570	SAMN02746022	2574180437	false	2.45	0.95				aerobic	false
Bacteria	Proteobacteria	Alphaproteobacteria	Rhizobiales	Methylocystaceae	Methylocystis	Methylocystis rosea		Methylocystis rosea SV97	5153	62.4988	3911844	3860	SAMN02256431	2517287028	false	1.8	0.95				anaerobic	false
Bacteria	Proteobacteria	Alphaproteobacteria	Rhizobiales	Phyllobacteriaceae	Mesorhizobium	Mesorhizobium erdmanii		Mesorhizobium erdmanii USDA 3471	5151	62.656	7018221	6665	SAMN02441124	2513237147	false						aerobic
Bacteria	Proteobacteria	Alphaproteobacteria	Rhizobiales	Xanthobacteraceae	Azorhizobium	Azorhizobium doebereinerae		Azorhizobium doebereinerae strain UFLA1-100	5148	68.9139	5815792	5233	SAMN02440776	2513237087	false	1.5	0.75				aerobic	true
Bacteria	Proteobacteria	Alphaproteobacteria	Rhizobiales	Bradyrhizobiaceae	Bradyrhizobium	Bradyrhizobium elkanii		Bradyrhizobium elkanii USDA 76	5147	63.7167	9482180	8962	SAMN02261261	2517572143	false						aerobic
Bacteria	Proteobacteria	Alphaproteobacteria	Rhizobiales	Bradyrhizobiaceae	Afipia	Afipia birgiae		Afipia birgiae 34632	5143	60.84	5302445	5158	SAMEA2272295	2551306146	false						aerobic	false
Bacteria	Proteobacteria	Alphaproteobacteria	Rhizobiales	Bartonellaceae	Bartonella	Bartonella senegalensis		Bartonella senegalensis OS02	5139	38.612	1956878	1639	SAMEA2272101	2547132167	false						aerobic	false
Bacteria	Proteobacteria	Alphaproteobacteria	Rhodospirillales	Rhodospirillaceae	Reyranella	Reyranella massiliensis		Reyranella massiliensis 521	5136	64.8717	5771094	5675	SAMEA2272098	2551306131	true						microaerophilic
Bacteria	Proteobacteria	Alphaproteobacteria	Rhodobacterales	Rhodobacteraceae	Rhodovulum	Rhodovulum sulfidophilum		Rhodovulum sulfidophilum DSM 1374	5131	66.8822	4322929	4037	SAMD00036750		true			true	true		facultatively anaerobic	false	10
Bacteria	Proteobacteria	Alphaproteobacteria	Sphingomonadales	Sphingomonadaceae	Sphingobium	Sphingobium phenoxybenzoativorans		Sphingobium phenoxybenzoativorans SC 3	5128	62.2072	5039171	4955	SAMN05756205		false					true	aerobic	true	10
Bacteria	Proteobacteria	Alphaproteobacteria	Rhizobiales	Bradyrhizobiaceae	Bradyrhizobium	Bradyrhizobium tropiciagri		Bradyrhizobium tropiciagri SEMIA 6148	5113	63.4941	9767314	9348	SAMN03784761		false						aerobic
Bacteria	Proteobacteria	Alphaproteobacteria	Rhizobiales	Rhizobiaceae	Rhizobium	Rhizobium leucaenae		Rhizobium leucaenae USDA 9039	5112	59.376	6678268	6421	SAMN02441532	2524023209	false						aerobic
Bacteria	Proteobacteria	Alphaproteobacteria	Rhizobiales	Bartonellaceae	Bartonella	Bartonella florencae		Bartonella florencae R4	5104	38.4485	1991252	1779	SAMEA2272606		false	1.39	0.63				aerobic	false
Bacteria	Proteobacteria	Alphaproteobacteria	Rickettsiales	Anaplasmataceae	Ehrlichia	Ehrlichia minasensis		Ehrlichia minasensis UFMG-EV	5088	30.353	1414910	771	SAMEA2795788		false						aerobic
Bacteria	Proteobacteria	Alphaproteobacteria	Rhizobiales	Brucellaceae	Brucella	Brucella vulpis		Brucella vulpis F60	5087	57.127	3238137	3217	SAMEA3715143		false						aerobic	false
Bacteria	Proteobacteria	Alphaproteobacteria	Rhizobiales	Rhizobiaceae	Pararhizobium	Pararhizobium giardinii		Pararhizobium giardinii H152	5071	60.6741	6808476	6040	SAMN02256420	2513237159	true	1.9	0.6				aerobic
Bacteria	Proteobacteria	Alphaproteobacteria	Rhodobacterales	Rhodobacteraceae	Jannaschia	Jannaschia seosinensis		Jannaschia seosinensis CECT 7799	5068	65.2858	3833237	3813	SAMEA3517096		false	1.7	0.95		false		aerobic	true
Bacteria	Proteobacteria	Alphaproteobacteria	Rhizobiales	Bradyrhizobiaceae	Bradyrhizobium	Bradyrhizobium jicamae		Bradyrhizobium jicamae PAC68	5062	62.4005	8714978	7745	SAMN02689491		false						aerobic
Bacteria	Proteobacteria	Alphaproteobacteria	Rhizobiales	Bartonellaceae	Bartonella	Bartonella koehlerae		Bartonella koehlerae C-29	5056	37.5768	1740241	1327	SAMN00778953		false						microaerophilic
Bacteria	Proteobacteria	Alphaproteobacteria	Rhizobiales	Methylobacteriaceae	Methylobacterium	Methylobacterium tarhaniae		Methylobacterium tarhaniae DSM 25844	5053	70.4346	6743422	5746	SAMN03406606		false	4.1	1.3				aerobic		10
Bacteria	Proteobacteria	Alphaproteobacteria	Rhizobiales	Hyphomicrobiaceae	Devosia	Devosia psychrophila		Devosia psychrophila Cr7-05	5050	61.1031	4519556	4038	SAMN03448634		false	1.25	0.5				aerobic	true	10
Bacteria	Proteobacteria	Alphaproteobacteria	Rhodobacterales	Rhodobacteraceae	Citreimonas	Citreimonas salinaria		Citreimonas salinaria DSM 26880	5035	67.1475	4259262	4120	SAMN05444340	2693429906	true	1.25	0.65		false		aerobic	false
Bacteria	Proteobacteria	Alphaproteobacteria	Rhodobacterales	Rhodobacteraceae	Celeribacter	Celeribacter marinus		Celeribacter marinus DSM 100036	5034	56.3502	2954392	2960	SAMN05444421	2693429905	false	1.85	0.65				aerobic	false	10
Bacteria	Proteobacteria	Alphaproteobacteria	Rhodobacterales	Rhodobacteraceae	Rubrimonas	Rubrimonas cliftonensis		Rubrimonas cliftonensis DSM 15345	5033	71.5552	4864068	4590	SAMN05444370	2693429904	true	1.6	1.25		true		aerobic	true	10
Bacteria	Proteobacteria	Alphaproteobacteria	Rhodobacterales	Rhodobacteraceae	Celeribacter	Celeribacter indicus		Celeribacter indicus DSM 27257	5028	65.8311	4816144	4698	SAMN05443573	2693429899	false	1.25	0.65	false	false		aerobic	false	10
Bacteria	Proteobacteria	Alphaproteobacteria	Rhodobacterales	Rhodobacteraceae	Defluviimonas	Defluviimonas indica		Defluviimonas indica DSM 24802	5026	66.29	4280579	4101	SAMN05444006	2693429897	false	1.5	0.6	false	false		aerobic	true	10
Bacteria	Proteobacteria	Alphaproteobacteria	Rhodobacterales	Rhodobacteraceae	Salipiger	Salipiger nanhaiensis		Salipiger nanhaiensis DSM 27508	5023	66.8813	5160570	4903	SAMN05444415	2693429894	false	1.2	0.8		false		facultatively anaerobic	false	10
Bacteria	Proteobacteria	Alphaproteobacteria	Rhodobacterales	Rhodobacteraceae	Jannaschia	Jannaschia faecimaris		Jannaschia faecimaris DSM 100420	5019	61.994	3810757	3841	SAMN05444004	2693429889	false	3.75	0.75		false		aerobic	false	10
Bacteria	Proteobacteria	Alphaproteobacteria	Rhodobacterales	Rhodobacteraceae	Roseovarius	Roseovarius azorensis		Roseovarius azorensis DSM 100674	5014	63.1365	3857113	3798	SAMN05443999	2693429884	false	1.65	0.7	false	false		aerobic	false	10
Bacteria	Proteobacteria	Alphaproteobacteria	Rhodobacterales	Rhodobacteraceae	Roseivivax	Roseivivax marinus		Roseivivax marinus DSM 27511	5009	67.6917	4013095	3746	SAMN05444413	2693429879	false	1.25	0.35		false		aerobic	false	10
Bacteria	Proteobacteria	Alphaproteobacteria	Rhodobacterales	Rhodobacteraceae	Epibacterium	Epibacterium mobile		Epibacterium mobile DSM 23403	5005	59.0004	4713652	4497	SAMN05444385	2693429875	false	1.5	0.7				aerobic	true	10
Bacteria	Proteobacteria	Alphaproteobacteria	Rhodobacterales	Rhodobacteraceae	Pseudovibrio	Pseudovibrio denitrificans		Pseudovibrio denitrificans DSM 17465	5003	52.2497	6080381	5411	SAMN05444141	2693429873	true	3.25	0.7		true		facultatively anaerobic	true
Bacteria	Proteobacteria	Alphaproteobacteria	Rhodobacterales	Rhodobacteraceae	Ruegeria	Ruegeria halocynthiae		Ruegeria halocynthiae DSM 27839	5002	56.4967	4243668	4202	SAMN05444358	2693429872	false	5.5	0.4				facultatively aerobic	false	10
Bacteria	Proteobacteria	Alphaproteobacteria	Rhodobacterales	Rhodobacteraceae	Cribrihabitans	Cribrihabitans marinus		Cribrihabitans marinus DSM 29340	5001	65.974	4175922	4014	SAMN05444007	2693429871	true	1.6	0.65				aerobic	true	10
Bacteria	Proteobacteria	Alphaproteobacteria	Rhodobacterales	Rhodobacteraceae	Roseobacter	Roseobacter denitrificans		Roseobacter denitrificans DSM 7001	4998	58.8749	4317609	4087	SAMN05443635	2693429868	false			true	true		aerobic	true	10
Bacteria	Proteobacteria	Alphaproteobacteria	Rhodobacterales	Rhodobacteraceae	Maritimibacter	Maritimibacter alkaliphilus		Maritimibacter alkaliphilus DSM 100037	4997	64.1275	4513870	4417	SAMN12291826	2693429867	true	2.225	0.85	false	false		aerobic	false	10
Bacteria	Proteobacteria	Alphaproteobacteria	Rhodobacterales	Rhodobacteraceae	Paracoccus	Paracoccus sanguinis		Paracoccus sanguinis DSM 29303	4994	70.7278	3588279	3401	SAMN05444276	2693429863	false	7.5					facultatively anaerobic	false
Bacteria	Proteobacteria	Alphaproteobacteria	Rhodobacterales	Rhodobacteraceae	Lentibacter	Lentibacter algarum		Lentibacter algarum DSM 24677	4992	55.6594	3293487	3262	SAMN05444486	2693429861	true	2	0.9		false		aerobic	false	10
Bacteria	Proteobacteria	Alphaproteobacteria	Rhodobacterales	Rhodobacteraceae	Albimonas	Albimonas donghaensis		Albimonas donghaensis DSM 17890	4987	71.6458	5014394	4255	SAMN05444336	2693429856	true	2.1	1.2		false		aerobic	false	10
Bacteria	Proteobacteria	Alphaproteobacteria	Rhodobacterales	Rhodobacteraceae	Poseidonocella	Poseidonocella pacifica		Poseidonocella pacifica DSM 29316	4972	61.0514	3622008	3440	SAMN05421688	2687453774	true	2.35	1.35		false		aerobic	false	10
Bacteria	Proteobacteria	Alphaproteobacteria	Rhodobacterales	Rhodobacteraceae	Pseudooceanicola	Pseudooceanicola nitratireducens		Pseudooceanicola nitratireducens DSM 29619	4969	64.2181	4068274	3868	SAMN05421762	2687453758	false	1.4	0.75				aerobic	true	10
Bacteria	Proteobacteria	Alphaproteobacteria	Rhodobacterales	Rhodobacteraceae	Yoonia	Yoonia litorea		Yoonia litorea DSM 29433	4967	57.4724	3323467	3310	SAMN05444714	2687453745	false	3.15	0.6				aerobic	true	10
Bacteria	Proteobacteria	Alphaproteobacteria	Rhodobacterales	Rhodobacteraceae	Aliiroseovarius	Aliiroseovarius sediminilitoris		Aliiroseovarius sediminilitoris DSM 29439	4966	58.685	3413458	3339	SAMN05444851	2687453744	false	1.8	0.35		false		aerobic	true	10
Bacteria	Proteobacteria	Alphaproteobacteria	Rhodobacterales	Rhodobacteraceae	Donghicola	Donghicola eburneus		Donghicola eburneus DSM 29127	4949	58.8155	4426466	4280	SAMN05421764	2684622851	true	1.3	0.7		false		aerobic	false	10
Bacteria	Proteobacteria	Alphaproteobacteria	Rhodobacterales	Rhodobacteraceae	Pseudovibrio	Pseudovibrio axinellae		Pseudovibrio axinellae DSM 24994	4946	50.3072	5131620	4684	SAMN05421798	2684622848	false	2.75	0.85				facultatively anaerobic	true
Bacteria	Proteobacteria	Alphaproteobacteria	Rhodobacterales	Rhodobacteraceae	Jhaorihella	Jhaorihella thermophila		Jhaorihella thermophila DSM 23413	4933	66.0226	3771030	3704	SAMN05421751	2675903694	true	3.5	1.1	false	false		aerobic	false	10
Bacteria	Proteobacteria	Alphaproteobacteria	Rhodobacterales	Rhodobacteraceae	Lutimaribacter	Lutimaribacter saemankumensis		Lutimaribacter saemankumensis DSM 28010	4911	62.8705	3772513	3763	SAMN05421850	2675903213	true	7.75	0.7		false		facultatively anaerobic	false	10
Bacteria	Proteobacteria	Alphaproteobacteria	Rhodobacterales	Rhodobacteraceae	Roseivivax	Roseivivax halotolerans		Roseivivax halotolerans DSM 15490	4907	64.0976	3771129	3748	SAMN05421853	2675903164	false	3	0.75		true		aerobic	true	10
Bacteria	Proteobacteria	Alphaproteobacteria	Rhodobacterales	Rhodobacteraceae	Jannaschia	Jannaschia seohaensis		Jannaschia seohaensis DSM 25227	4901	67.8493	4842958	4637	SAMN05421539	2675903158	false	2	1	true	true		aerobic	true	10
Bacteria	Proteobacteria	Alphaproteobacteria	Rhodobacterales	Rhodobacteraceae	Paracoccus	Paracoccus isoporae		Paracoccus isoporae DSM 22220	4896	65.8106	3523473	3355	SAMN05421538	2675903152	false	1.1	0.6				aerobic	true	10
Bacteria	Proteobacteria	Alphaproteobacteria	Rhizobiales	Bradyrhizobiaceae	Bosea	Bosea robiniae		Bosea robiniae DSM 26672	4890	66.3414	5279103	5006	SAMN05421844	2675903146	false	1.25	0.8				aerobic
Bacteria	Proteobacteria	Alphaproteobacteria	Rhizobiales	Bradyrhizobiaceae	Rhodopseudomonas	Rhodopseudomonas pseudopalustris		Rhodopseudomonas pseudopalustris DSM 123	4885	64.6099	5272339	4821	SAMN05444123	2671180228	false	4	0.9	true	true		facultatively aerobic		10
Bacteria	Proteobacteria	Alphaproteobacteria	Rhizobiales	Hyphomicrobiaceae	Devosia	Devosia insulae		Devosia insulae DS-56	4859	65.2799	5750119	5427	SAMN03431276		false	1.25	0.4				aerobic	true	11
Bacteria	Proteobacteria	Alphaproteobacteria	Kordiimonadales	Kordiimonadaceae	Kordiimonas	Kordiimonas lipolytica		Kordiimonas lipolytica M41	4856	56.3164	4557767	4295	SAMN04432128		false	2.4	0.8				aerobic		10
Bacteria	Proteobacteria	Alphaproteobacteria	Rhodobacterales	Rhodobacteraceae	Pseudovibrio	Pseudovibrio stylochi		Pseudovibrio stylochi UST20140214-052	4855	47.0199	3682052	3304	SAMN04192298		false	5.5	0.65				aerobic	true
Bacteria	Proteobacteria	Alphaproteobacteria	Rhodospirillales	Rhodospirillaceae	Magnetospirillum	Magnetospirillum marisnigri		Magnetospirillum marisnigri SP-1	4842	64.731	4619809	4130	SAMN04851434		false	3.25	0.35				microaerophilic	true
Bacteria	Proteobacteria	Alphaproteobacteria	Rhodospirillales	Rhodospirillaceae	Magnetospirillum	Magnetospirillum moscoviense		Magnetospirillum moscoviense BB-1	4838	65.1781	4164497	3752	SAMN04851435		false	3	0.3				microaerophilic
Bacteria	Proteobacteria	Alphaproteobacteria	Sphingomonadales	Erythrobacteraceae	Porphyrobacter	Porphyrobacter mercurialis		Porphyrobacter mercurialis Coronado	4835	67.2956	3482341	2760	SAMN03175121		false			true	false	true	aerobic	false	10
Bacteria	Proteobacteria	Alphaproteobacteria	Rhodospirillales	Rhodospirillaceae	Magnetospirillum	Magnetospirillum caucaseum		Magnetospirillum caucaseum SO-1	4828	65.9796	4870514	4635	SAMN02469417		false	2.1	0.5				microaerophilic	true
Bacteria	Proteobacteria	Alphaproteobacteria	Rhodobacterales	Rhodobacteraceae	Rhodobacter	Rhodobacter johrii		Rhodobacter johrii JA192	4827	69.0869	4512111	4035	SAMN05188776		false	1.7	0.85	true	true		aerobic	true
Bacteria	Proteobacteria	Alphaproteobacteria	Rhizobiales	Hyphomicrobiaceae	Rhodomicrobium	Rhodomicrobium udaipurense		Rhodomicrobium udaipurense JA643	4815	62.4878	3631109	3259	SAMN02375020	2576861659	false	3.25	1.3	true	true		facultatively anaerobic
Bacteria	Proteobacteria	Alphaproteobacteria	Rhodospirillales	Acetobacteraceae	Komagataeibacter	Komagataeibacter europaeus		Komagataeibacter europaeus LMG 18890	4625	61.265	4226721	4060	SAMEA2272631	2547132370	false	1.2	0.7				aerobic	false
Bacteria	Proteobacteria	Alphaproteobacteria	Rhizobiales	Bradyrhizobiaceae	Bradyrhizobium	Bradyrhizobium retamae		Bradyrhizobium retamae Ro19	4572	61.8662	8466225	7481	SAMN02689496		false						aerobic
Bacteria	Proteobacteria	Alphaproteobacteria	Caulobacterales	Caulobacteraceae	Brevundimonas	Brevundimonas diminuta		Brevundimonas diminuta ATCC 11568	4571	67.0698	3240477	3002	SAMN02469913	651285001	true			false			aerobic	true	10
Bacteria	Proteobacteria	Alphaproteobacteria	Rhodospirillales	Rhodospirillaceae	Skermanella	Skermanella aerolata		Skermanella aerolata 5416T-32	4552	64.0804	8525315	8023	SAMN03382941		false						aerobic	true	9
Bacteria	Proteobacteria	Alphaproteobacteria	Sphingomonadales	Sphingomonadaceae	Novosphingobium	Novosphingobium naphthalenivorans		Novosphingobium naphthalenivorans NBRC 102051	4549	63.8224	5236092	4966	SAMD00046703		false	1.75	0.9		false	true	aerobic	false	10
Bacteria	Proteobacteria	Alphaproteobacteria	Sphingomonadales	Sphingomonadaceae	Sphingobium	Sphingobium chinhatense		Sphingobium chinhatense MTCC8598	4543	64.1049	5847785	5703	SAMN02471711	2554235282	false					true	aerobic	false	10
Bacteria	Proteobacteria	Alphaproteobacteria	Rhizobiales	Phyllobacteriaceae	Mesorhizobium	Mesorhizobium alhagi		Mesorhizobium alhagi CCNWXJ12-2	4529	62.6514	6968952	7195	SAMN02470709	2513237351	false	1.4	0.6				aerobic
Bacteria	Proteobacteria	Alphaproteobacteria	Rhizobiales	Bradyrhizobiaceae	Bradyrhizobium	Bradyrhizobium pachyrhizi		Bradyrhizobium pachyrhizi PAC48	4490	63.7611	8706184	8213	SAMN03782120		false						aerobic
Bacteria	Proteobacteria	Alphaproteobacteria	Rhizobiales	Beijerinckiaceae	Methyloferula	Methyloferula stellata		Methyloferula stellata AR4	4479	59.543	4235448	3933	SAMN02256400	2516653063	true	2.05	0.525				aerobic	false	10
Bacteria	Proteobacteria	Alphaproteobacteria	Caulobacterales	Caulobacteraceae	Phenylobacterium	Phenylobacterium immobile		Phenylobacterium immobile E	4455	66.7266	3328567	3228	SAMEA3309515		true						aerobic	false
Bacteria	Proteobacteria	Alphaproteobacteria	Rhodospirillales	Acetobacteraceae	Acetobacter	Acetobacter pasteurianus		Acetobacter pasteurianus LMG 1262	4448	53.1102	2982262	2819	SAMEA2272494	2548876776	false						aerobic
Bacteria	Proteobacteria	Alphaproteobacteria	Rhizobiales	Methylocystaceae	Methylocystis	Methylocystis parvus		Methylocystis parvus OBBP	4431	63.3523	4475909	4302	SAMN02469457	2548876819	true				false		aerobic	false	8
Bacteria	Proteobacteria	Alphaproteobacteria	Rhizobiales	Methylocystaceae	Methylosinus	Methylosinus trichosporium		Methylosinus trichosporium OB3b	4385	65.9453	4962260	4481	SAMN02441795	2507262027	true	2.5	1	false			aerobic	false	8
Bacteria	Proteobacteria	Alphaproteobacteria	Kordiimonadales	Kordiimonadaceae	Kordiimonas	Kordiimonas lacus		Kordiimonas lacus S3-22	4376	57.1614	4024630	3692	SAMN04432129		false	4.5	0.65				aerobic	true	10
Bacteria	Proteobacteria	Alphaproteobacteria	Rhodobacterales	Rhodobacteraceae	Pseudoruegeria	Pseudoruegeria sabulilitoris		Pseudoruegeria sabulilitoris GJMS-35	4375	62.4155	5324675	4971	SAMN04297160		false	5.5	0.75				aerobic	false	10
Bacteria	Proteobacteria	Alphaproteobacteria	Sphingomonadales	Erythrobacteraceae	Altererythrobacter	Altererythrobacter troitsensis		Altererythrobacter troitsensis JCM 17037	4373	64.6943	2902267	2841	SAMN04214891		false	0.9	0.4	true	false		aerobic		10
Bacteria	Proteobacteria	Alphaproteobacteria	Rhodobacterales	Rhodobacteraceae	Pseudovibrio	Pseudovibrio hongkongensis		Pseudovibrio hongkongensis UST20140214-015B	4368	53.2931	3746600	3487	SAMN04192297		false	5.5	0.65				aerobic	true
Bacteria	Proteobacteria	Alphaproteobacteria	Rhizobiales	Bradyrhizobiaceae	Bradyrhizobium	Bradyrhizobium viridifuturi		Bradyrhizobium viridifuturi SEMIA 690	4363	64.0254	8811922	8790	SAMN03890369		false						aerobic
Bacteria	Proteobacteria	Alphaproteobacteria	Rhizobiales	Bradyrhizobiaceae	Bradyrhizobium	Bradyrhizobium embrapense		Bradyrhizobium embrapense SEMIA 6208	4358	63.9766	8267800	7721	SAMN03782074		false						aerobic
Bacteria	Proteobacteria	Alphaproteobacteria	Sphingomonadales	Erythrobacteraceae	Erythrobacter	Erythrobacter marinus		Erythrobacter marinus KCTC 23554	4345	59.1048	2835898	2713	SAMN03656146		false	0.75	0.4	true	false	true	aerobic	false	10
Bacteria	Proteobacteria	Alphaproteobacteria	Rhodobacterales	Rhodobacteraceae	Aestuariivita	Aestuariivita boseongensis		Aestuariivita boseongensis BS-B2	4335	61.126	3944324	3850	SAMN03325920		true	5.25	0.6				aerobic	false	10
Bacteria	Proteobacteria	Alphaproteobacteria	Rhodobacterales	Rhodobacteraceae	Halocynthiibacter	Halocynthiibacter namhaensis		Halocynthiibacter namhaensis RA2-3	4333	52.8165	3535512	3601	SAMN03254441		true	4.9	0.5		false		aerobic	false	10
Bacteria	Proteobacteria	Alphaproteobacteria	Rhizobiales	Rhizobiaceae	Rhizobium	Rhizobium vignae		Rhizobium vignae CCBAU 05176	4319	61.6264	6343049	6071	SAMN02840656		false	1.85	0.6				aerobic
Bacteria	Spirochaetes-Phylum	Spirochaetes	Leptospirales	Leptospiraceae	Leptospira	Leptospira interrogans		Leptospira interrogans RGA	4226	34.9992	4600016	3657	SAMN01920605	2551306603	true						aerobic
Bacteria	Proteobacteria	Alphaproteobacteria	Rhizobiales	Rhizobiaceae	Rhizobium	Rhizobium mongolense		Rhizobium mongolense USDA 1844	4186	59.4557	7166248	7074	SAMN02440561	2513237146	false						aerobic	true
Bacteria	Proteobacteria	Alphaproteobacteria	Rickettsiales	Rickettsiaceae	Rickettsia	Rickettsia honei		Rickettsia honei RB	4171	32.4179	1268758	1469	SAMN02469768	2548877054	false						aerobic
Bacteria	Proteobacteria	Alphaproteobacteria	Rickettsiales	Rickettsiaceae	Rickettsia	Rickettsia hoogstraalii		Rickettsia hoogstraalii Croatica	4160	32.3784	1484811	1591	SAMEA2771239		false						aerobic	false
Bacteria	Proteobacteria	Alphaproteobacteria	Rhizobiales	Bartonellaceae	Bartonella	Bartonella rattaustraliani		Bartonella rattaustraliani AUST/NH4	4135	38.7963	2158445	1871	SAMEA2272486	2551306134	false	1.5	0.5				aerobic	false
Bacteria	Proteobacteria	Alphaproteobacteria	Sphingomonadales	Sphingomonadaceae	Sphingobium	Sphingobium amiense		Sphingobium amiense NBRC 102518	4121	64.7422	4543760	4379	SAMD00046707		false	1.4	0.5			true	aerobic		10
Bacteria	Proteobacteria	Alphaproteobacteria	Sphingomonadales	Sphingomonadaceae	Sphingobium	Sphingobium cloacae		Sphingobium cloacae NBRC 102517	4120	64.5559	4290621	4236	SAMD00046706		false	2.55	1.25			true	aerobic		10
Bacteria	Proteobacteria	Alphaproteobacteria	Rhodospirillales	Acetobacteraceae	Neokomagataea	Neokomagataea thailandica		Neokomagataea thailandica NBRC 106555	4114	52.3982	2491301	2259	SAMD00046741		true						aerobic	false	10
Bacteria	Proteobacteria	Alphaproteobacteria	Rhodospirillales	Acetobacteraceae	Komagataeibacter	Komagataeibacter xylinus		Komagataeibacter xylinus NBRC 15237	4090	62.304	3625978	3426	SAMD00046750		true	2	0.75				aerobic	false	10
Bacteria	Proteobacteria	Alphaproteobacteria	Sphingomonadales	Sphingomonadaceae	Sphingopyxis	Sphingopyxis granuli		Sphingopyxis granuli NBRC 100800	4072	66.3929	4255049	3834	SAMD00046718		false					true	aerobic		10
Bacteria	Proteobacteria	Alphaproteobacteria	Sphingomonadales	Sphingomonadaceae	Novosphingobium	Novosphingobium subterraneum		Novosphingobium subterraneum NBRC 16086	4070	63.2627	4700166	4479	SAMD00046759		false				false	true	aerobic	false	10
Bacteria	Proteobacteria	Alphaproteobacteria	Sphingomonadales	Sphingomonadaceae	Sphingomonas	Sphingomonas soli		Sphingomonas soli NBRC 100801	4069	65.1323	3514102	3419	SAMD00046719		false	1				true	aerobic	false	10
Bacteria	Proteobacteria	Alphaproteobacteria	Sphingomonadales	Sphingomonadaceae	Sphingomonas	Sphingomonas sanguinis		Sphingomonas sanguinis NBRC 13937	4068	66.1099	4053092	3780	SAMD00046745		false					true	aerobic	true	10
Bacteria	Proteobacteria	Alphaproteobacteria	Sphingomonadales	Sphingomonadaceae	Novosphingobium	Novosphingobium rosa		Novosphingobium rosa NBRC 15208	4067	64.5064	6952763	6022	SAMD00046712		false				false	true	aerobic	false	10
Bacteria	Proteobacteria	Alphaproteobacteria	Sphingomonadales	Sphingomonadaceae	Sphingomonas	Sphingomonas pruni		Sphingomonas pruni NBRC 15498	4066	64.8145	4482342	4210	SAMD00046752		false					true	aerobic		10
Bacteria	Proteobacteria	Alphaproteobacteria	Sphingomonadales	Sphingomonadaceae	Sphingomonas	Sphingomonas pituitosa		Sphingomonas pituitosa NBRC 102491	4065	67.0799	4743156	4333	SAMD00046727		false	2	0.575	true	true	false	aerobic	true	10
Bacteria	Proteobacteria	Alphaproteobacteria	Sphingomonadales	Sphingomonadaceae	Sphingomonas	Sphingomonas mali		Sphingomonas mali NBRC 15500	4064	64.8588	5228377	4788	SAMD00046754		false					true	aerobic		10
Bacteria	Proteobacteria	Alphaproteobacteria	Sphingomonadales	Sphingomonadaceae	Sphingomonas	Sphingomonas koreensis		Sphingomonas koreensis NBRC 16723	4063	66.1808	4331861	4127	SAMD00046761		false					true	aerobic	true	10
Bacteria	Proteobacteria	Alphaproteobacteria	Sphingomonadales	Sphingomonadaceae	Novosphingobium	Novosphingobium capsulatum		Novosphingobium capsulatum NBRC 12533	4062	65.7213	4836455	4299	SAMD00046742		true	3.5	0.6			true	aerobic	false	10
Bacteria	Proteobacteria	Alphaproteobacteria	Sphingomonadales	Sphingomonadaceae	Sphingomonas	Sphingomonas asaccharolytica		Sphingomonas asaccharolytica NBRC 15499	4060	64.636	4608803	4398	SAMD00046753		false					true	aerobic		10
Bacteria	Proteobacteria	Alphaproteobacteria	Sphingomonadales	Sphingomonadaceae	Sphingobium	Sphingobium abikonense		Sphingobium abikonense NBRC 16140	4059	63.5128	3749280	3586	SAMD00046760		false	1.5	0.4			true	aerobic	true
Bacteria	Proteobacteria	Alphaproteobacteria	Caulobacterales	Caulobacteraceae	Brevundimonas	Brevundimonas vesicularis		Brevundimonas vesicularis NBRC 12165	3981	66.3263	3358429	3264	SAMD00047217		false	3.5	0.4	true			aerobic	true	10
Bacteria	Proteobacteria	Alphaproteobacteria	Rhizobiales	Phyllobacteriaceae	Hoeflea	Hoeflea olei		Hoeflea olei JC234	3941	65.5522	4723099	4184	SAMN04364335		false	3.5	1.5	true	true		aerobic		10
Bacteria	Proteobacteria	Alphaproteobacteria	Rhizobiales	Rhizobiaceae	Rhizobium	Rhizobium lusitanum		Rhizobium lusitanum P1-7	3937	59.6477	7919464	7559	SAMN04487812		false						aerobic
Bacteria	Proteobacteria	Alphaproteobacteria	Rhizobiales	Rhizobiaceae	Rhizobium	Rhizobium miluonense		Rhizobium miluonense HAMBI 2971	3936	59.7003	6806524	6427	SAMN04487813		false	2.5	0.7				aerobic
Bacteria	Proteobacteria	Alphaproteobacteria	Rhizobiales	Bradyrhizobiaceae	Bradyrhizobium	Bradyrhizobium yuanmingense		Bradyrhizobium yuanmingense CCBAU 10071	3925	63.7703	8201482	7776	SAMN04487810		false						aerobic
Bacteria	Proteobacteria	Alphaproteobacteria	Rhizobiales	Rhizobiaceae	Rhizobium	Rhizobium multihospitium		Rhizobium multihospitium HAMBI 2975	3923	59.8063	7316837	6801	SAMN04487814		false	2	0.4				aerobic
Bacteria	Proteobacteria	Alphaproteobacteria	Rhizobiales	Bradyrhizobiaceae	Bradyrhizobium	Bradyrhizobium paxllaeri		Bradyrhizobium paxllaeri LMTR 21	3921	62.4911	8290608	7430	SAMN05230119		false						aerobic
Bacteria	Proteobacteria	Alphaproteobacteria	Rhizobiales	Bradyrhizobiaceae	Bradyrhizobium	Bradyrhizobium icense		Bradyrhizobium icense LMTR 13	3910	62.0253	8322773	7425	SAMN05230120		false						aerobic
Bacteria	Spirochaetes-Phylum	Spirochaetes	Leptospirales	Leptospiraceae	Leptospira	Leptospira santarosai		Leptospira santarosai ATCC 43286	3887	41.8166	3983611	4080	SAMN02470123	2537562171	false						aerobic
Bacteria	Proteobacteria	Alphaproteobacteria	Sphingomonadales	Sphingomonadaceae	Sphingobium	Sphingobium czechense		Sphingobium czechense DSM 25410	3881	63.6121	4655493	4567	SAMN02727998		false	1.4	0.5			true	aerobic	false	10
Bacteria	Proteobacteria	Alphaproteobacteria	Rhodobacterales	Rhodobacteraceae	Thioclava	Thioclava indica		Thioclava indica DT23-4	3879	60.2765	3822068	3672	SAMN02893933		false	1.1	0.75				aerobic	false	10
Bacteria	Proteobacteria	Alphaproteobacteria	Rhodobacterales	Rhodobacteraceae	Actibacterium	Actibacterium mucosum		Actibacterium mucosum KCTC 23349	3871	60.8439	3715337	3617	SAMN02671722	2576861736	true	1	0.35	false	false		aerobic	false	10
Bacteria	Proteobacteria	Alphaproteobacteria	Rhizobiales	Methylobacteriaceae	Microvirga	Microvirga lotononidis		Microvirga lotononidis WSM3557	3870	63.0795	7073935	6952	SAMN02261420	2508501114	false	1.6	0.45				aerobic	true	10
Bacteria	Proteobacteria	Alphaproteobacteria	Rhodobacterales	Rhodobacteraceae	Actibacterium	Actibacterium atlanticum		Actibacterium atlanticum 22II-S11-z10	3863	59.043	3176383	3129	SAMN02742681		false	1.55	0.75				aerobic		10
Bacteria	Proteobacteria	Alphaproteobacteria	Rhodospirillales	Rhodospirillaceae	Skermanella	Skermanella stibiiresistens		Skermanella stibiiresistens SB22	3845	65.8628	7868338	7269	SAMN02951888		false						aerobic		10
Bacteria	Proteobacteria	Alphaproteobacteria	Rhizobiales	Bradyrhizobiaceae	Bradyrhizobium	Bradyrhizobium manausense		Bradyrhizobium manausense BR 3351	3843	62.8676	9133688	7794	SAMN04088902		false	1.8	0.5				aerobic
Bacteria	Proteobacteria	Alphaproteobacteria	Rhizobiales		Methyloceanibacter	Methyloceanibacter caenitepidi		Methyloceanibacter caenitepidi Gela4	3838	62.8423	3424964	3342	SAMD00019677		true	6.6	0.9				aerobic	false	10
Bacteria	Proteobacteria	Alphaproteobacteria	Rhizobiales	Hyphomicrobiaceae	Devosia	Devosia riboflavina		Devosia riboflavina IFO 13584	3826	61.831	5052234	4273	SAMN02983206		true	5	0.6				aerobic	true	10
Bacteria	Spirochaetes-Phylum	Spirochaetes	Leptospirales	Leptospiraceae	Leptospira	Leptospira wolbachii		Leptospira wolbachii CDC	3824	39.1516	4081981	3912	SAMN02436569	2531839092	false						aerobic
Bacteria	Proteobacteria	Alphaproteobacteria	Rhizobiales	Hyphomicrobiaceae	Prosthecomicrobium	Prosthecomicrobium hirschii		Prosthecomicrobium hirschii ATCC 27832	3821	68.8673	6460633	5502	SAMN03703222		false	1.5	1				aerobic	true
Bacteria	Proteobacteria	Alphaproteobacteria	Rhizobiales	Rhizobiaceae	Neorhizobium	Neorhizobium galegae		Neorhizobium galegae HAMBI 540	3816	61.2298	6455027	6170	SAMEA3139073		true						aerobic	true
Bacteria	Proteobacteria	Alphaproteobacteria	Caulobacterales	Hyphomonadaceae	Hyphomonas	Hyphomonas atlantica		Hyphomonas atlantica 22II1-22F38	3815	58.2462	3604440	3518	SAMN02746323		false	1.15	0.45				aerobic	true	11
Bacteria	Proteobacteria	Alphaproteobacteria	Rhodospirillales	Acetobacteraceae	Acetobacter	Acetobacter ghanensis		Acetobacter ghanensis LMG 23848	3809	56.9222	2843474	2698	SAMEA2738364		false	2	0.8				aerobic
Bacteria	Proteobacteria	Alphaproteobacteria	Rhizobiales	Rhizobiaceae	Allorhizobium	Allorhizobium vitis		Allorhizobium vitis NCPPB 3554	3805	57.5519	5741430	4956	SAMN04223557		false						aerobic
Bacteria	Proteobacteria	Alphaproteobacteria	Rhodospirillales	Rhodospirillaceae	Caenispirillum	Caenispirillum salinarum		Caenispirillum salinarum AK4	3804	68.7879	4952465	4574	SAMN01840338	2519899571	false	4	1				aerobic	true	10.5
Bacteria	Proteobacteria	Alphaproteobacteria	Rhodospirillales	Rhodospirillaceae	Magnetospirillum	Magnetospirillum gryphiswaldense		Magnetospirillum gryphiswaldense DSM 6361	3803	63.285	4365796	4255	SAMEA3138838		true	10.5	0.7				microaerophilic	true
Bacteria	Proteobacteria	Alphaproteobacteria	Sphingomonadales	Sphingomonadaceae	Sphingobium	Sphingobium chungbukense		Sphingobium chungbukense DJ77	3797	63.3182	5516495	4975	SAMN03516208		false						aerobic		10
Bacteria	Spirochaetes-Phylum	Spirochaetes	Leptospirales	Leptospiraceae	Leptospira	Leptospira kirschneri		Leptospira kirschneri 3522 C	3782	35.9159	4409419	3986	SAMN02436434	2531839702	false						aerobic
Bacteria	Proteobacteria	Alphaproteobacteria	Rhizobiales	Aurantimonadaceae	Martelella	Martelella endophytica		Martelella endophytica NBRC 109149	3780	62.1374	4817307	4028	SAMN03284753		false	1.75	0.65				facultatively anaerobic	false	10
Bacteria	Proteobacteria	Alphaproteobacteria	Sphingomonadales	Sphingomonadaceae	Sphingobium	Sphingobium lactosutens		Sphingobium lactosutens MTCC 9471	3769	63.0112	5360246	5288	SAMN02471713	2582580885	false	2.6	1.3			true	aerobic	false
Bacteria	Proteobacteria	Alphaproteobacteria	Sphingomonadales	Sphingomonadaceae	Sphingobium	Sphingobium herbicidovorans		Sphingobium herbicidovorans NBRC 16415	3766	62.4405	4032326	3922	SAMN02677289	2574180318	false	2.75	0.7				aerobic	false	10
Bacteria	Proteobacteria	Alphaproteobacteria	Sphingomonadales	Erythrobacteraceae	Altererythrobacter	Altererythrobacter atlanticus		Altererythrobacter atlanticus CGMCC 1.12411	3754	61.9105	3475106	3273	SAMN03658145		false	2.6	0.55	true	false		aerobic	true	10
Bacteria	Proteobacteria	Alphaproteobacteria	Rhodobacterales	Rhodobacteraceae	Thioclava	Thioclava pacifica		Thioclava pacifica DSM 10166	3753	63.8852	3728293	3566	SAMN02893935		true			false	false		aerobic	true	10
Bacteria	Proteobacteria	Alphaproteobacteria	Rhodobacterales	Rhodobacteraceae	Sulfitobacter	Sulfitobacter noctilucicola		Sulfitobacter noctilucicola JCM 18834	3749	57.0521	4085976	4075	SAMN02721583		false				false		aerobic	false	10
Bacteria	Proteobacteria	Alphaproteobacteria	Rhizobiales	Bradyrhizobiaceae	Bradyrhizobium	Bradyrhizobium neotropicale		Bradyrhizobium neotropicale BR 10247	3745	63.5985	8676530	7682	SAMN04457964		false	2.4	0.6				aerobic	true
Bacteria	Proteobacteria	Alphaproteobacteria	Rhizobiales	Hyphomicrobiaceae	Devosia	Devosia epidermidihirudinis		Devosia epidermidihirudinis E84	3744	61.0857	3859784	3411	SAMN03448481		false						aerobic	false	10
Bacteria	Proteobacteria	Alphaproteobacteria	Rhizobiales	Rhizobiaceae	Ensifer	Ensifer adhaerens		Ensifer adhaerens ATCC 33212	3743	62.3329	7280736	6607	SAMN02781308	2582581023	true						aerobic	true
Bacteria	Proteobacteria	Alphaproteobacteria	Sphingomonadales	Sphingomonadaceae	Sphingobium	Sphingobium quisquiliarum		Sphingobium quisquiliarum MTCC 9472	3736	63.9582	4170546	4033	SAMN02471719	2558860245	false	2.15	1			true	aerobic	false
Bacteria	Proteobacteria	Alphaproteobacteria	Sphingomonadales	Erythrobacteraceae	Erythrobacter	Erythrobacter litoralis		Erythrobacter litoralis DSM 8509	3734	65.1829	3213871	2981	SAMN02737002		false	1.15	0.25	true	true		aerobic	true
Bacteria	Proteobacteria	Alphaproteobacteria	Rhodobacterales	Rhodobacteraceae	Pseudaestuariivita	Pseudaestuariivita atlantica		Pseudaestuariivita atlantica 22II-S11-z3	3727	65.4678	4342642	3980	SAMN03323757		true	1.55	0.9				aerobic	false	10
Bacteria	Spirochaetes-Phylum	Spirochaetes	Leptospirales	Leptospiraceae	Leptospira	Leptospira terpstrae		Leptospira terpstrae LT 11-33	3725	38.2129	4092188	3889	SAMN02436484	2529293154	false						aerobic	true
Bacteria	Proteobacteria	Alphaproteobacteria	Rhizobiales	Methylobacteriaceae	Microvirga	Microvirga vignae		Microvirga vignae BR3299	3721	61.0739	6470902	5674	SAMN03652542		false	2	0.87				aerobic	true
Bacteria	Proteobacteria	Alphaproteobacteria	Sphingomonadales	Sphingomonadaceae	Sphingobium	Sphingobium chlorophenolicum		Sphingobium chlorophenolicum NBRC 16172	3719	64.2854	4796122	4481	SAMN02670753		false				false	true	aerobic	false	10
Bacteria	Proteobacteria	Alphaproteobacteria	Rhizobiales	Rhizobiaceae	Agrobacterium	Agrobacterium meteori		Agrobacterium meteori CECT 4293	3714	56.4752	4825928	4701	SAMEA3522225		false						aerobic
Bacteria	Proteobacteria	Alphaproteobacteria	Rhizobiales	Rhodobiaceae	Lutibaculum	Lutibaculum baratangense		Lutibaculum baratangense AMV1	3712	68.5846	4300776	4165	SAMN02469419	2568526534	true	1.75	1.05		false		aerobic	true	9.5
Bacteria	Proteobacteria	Alphaproteobacteria	Sphingomonadales	Erythrobacteraceae	Erythrobacter	Erythrobacter luteus		Erythrobacter luteus MCCC 1F01227	3710	67.1706	2887216	2651	SAMN03480690		false	1.15	0.5		false	true	aerobic	false	10
Bacteria	Proteobacteria	Alphaproteobacteria	Rhodobacterales	Rhodobacteraceae	Haematobacter	Haematobacter missouriensis		Haematobacter missouriensis CCUG 52307	3704	64.3164	3958808	3612	SAMN02670966		true						aerobic	false
Bacteria	Proteobacteria	Alphaproteobacteria	Rhodobacterales	Rhodobacteraceae	Jannaschia	Jannaschia donghaensis		Jannaschia donghaensis CECT 7802	3680	64.6682	3480112	3482	SAMEA3490732		false	2.8	1.5		false		aerobic	false	10
Bacteria	Proteobacteria	Alphaproteobacteria	Rhodobacterales	Rhodobacteraceae	Ahrensia	Ahrensia marina		Ahrensia marina LZD062	3678	50.1309	3441030	3162	SAMN03285044		false	2.5	0.7				aerobic	true	10
Bacteria	Proteobacteria	Alphaproteobacteria	Rhodobacterales	Rhodobacteraceae	Sulfitobacter	Sulfitobacter donghicola		Sulfitobacter donghicola JCM 14565	3669	55.2292	3540159	3554	SAMN02721581	2574180243	false	1.05	0.35		false		aerobic	false	10
Bacteria	Proteobacteria	Alphaproteobacteria	Rhodobacterales	Rhodobacteraceae	Pseudooceanicola	Pseudooceanicola atlanticus		Pseudooceanicola atlanticus 22II-S11g	3659	64.0563	4938305	4203	SAMN02954390		true	2.45	0.95				facultatively anaerobic	false	10
Bacteria	Proteobacteria	Alphaproteobacteria	Sphingomonadales	Sphingomonadaceae	Sphingobium	Sphingobium baderi		Sphingobium baderi DSM 25433	3658	63.6101	4688009	4621	SAMN02899865		false					true	aerobic	false	10
Bacteria	Proteobacteria	Alphaproteobacteria	Rhodospirillales	Rhodospirillaceae	Azospirillum	Azospirillum thiophilum		Azospirillum thiophilum BV-s	3655	68.1583	7609458	6191	SAMN03993951		false	5.3	1.55				aerobic		10
Bacteria	Proteobacteria	Alphaproteobacteria	Rhizobiales	Bradyrhizobiaceae	Bradyrhizobium	Bradyrhizobium lablabi		Bradyrhizobium lablabi CCBAU 23086	3644	62.632	8797398	7781	SAMN02689497		false						aerobic
Bacteria	Proteobacteria	Alphaproteobacteria	Rickettsiales	Rickettsiaceae	Orientia	Orientia tsutsugamushi		Orientia tsutsugamushi Karp	3642	29.8692	1454354	1563	SAMN02692923		true						aerobic	false
Bacteria	Proteobacteria	Alphaproteobacteria	Caulobacterales	Hyphomonadaceae	Hyphomonas	Hyphomonas chukchiensis		Hyphomonas chukchiensis BH-BN04-4	3640	61.0354	3857634	3778	SAMN02746322		false	1.6	0.7				aerobic	true	11
Bacteria	Proteobacteria	Alphaproteobacteria	Rhizobiales	Hyphomicrobiaceae	Devosia	Devosia soli		Devosia soli GH2-10	3634	60.9833	4136371	3709	SAMN03431281		false	2.5	0.5				aerobic		10
Bacteria	Proteobacteria	Alphaproteobacteria	Kiloniellales	Kiloniellaceae	Kiloniella	Kiloniella spongiae		Kiloniella spongiae MEBiC09566	3628	45.0113	4475311	3881	SAMN03449751		false	3	0.45				facultatively anaerobic	true	9
Bacteria	Proteobacteria	Alphaproteobacteria	Rhizobiales	Hyphomicrobiaceae	Blastochloris	Blastochloris viridis		Blastochloris viridis ATCC 19567	3620	67.9329	3724841	3260	SAMN04123293		true			true	true		facultatively aerobic
Bacteria	Proteobacteria	Alphaproteobacteria	Rickettsiales	Rickettsiaceae	Rickettsia	Rickettsia buchneri		Rickettsia buchneri ISO-7	3610	32.4756	1657691	1642	SAMN02643344		false						microaerophilic
Bacteria	Proteobacteria	Alphaproteobacteria	Rhodobacterales	Rhodobacteraceae	Thioclava	Thioclava dalianensis		Thioclava dalianensis MCCC 1A03957	3609	62.4836	4179056	4009	SAMN02673275		false	1.15	0.75	false	false		aerobic	false	10
Bacteria	Proteobacteria	Alphaproteobacteria	Sphingomonadales	Erythrobacteraceae	Erythrobacter	Erythrobacter gangjinensis		Erythrobacter gangjinensis K7-2	3608	62.7076	2724959	2492	SAMN03480138		false	0.7	0.35		false		aerobic	false	10
Bacteria	Proteobacteria	Alphaproteobacteria	Sphingomonadales	Sphingomonadaceae	Sphingopyxis	Sphingopyxis macrogoltabida		Sphingopyxis macrogoltabida 203	3603	64.8585	5748623	5533	SAMN03031197		true				false	true	aerobic	false	10
Bacteria	Proteobacteria	Alphaproteobacteria	Rhodobacterales	Rhodobacteraceae	Sulfitobacter	Sulfitobacter geojensis		Sulfitobacter geojensis JCM 18835	3601	57.8448	4229467	4157	SAMN02721582		false				false		aerobic		10
Bacteria	Proteobacteria	Alphaproteobacteria	Rhodospirillales	Rhodospirillaceae	Thalassospira	Thalassospira profundimaris		Thalassospira profundimaris WP0211	3594	55.1905	4380232	4040	SAMN02471161	2529292925	false	1.55	0.55				facultatively anaerobic	false
Bacteria	Spirochaetes-Phylum	Spirochaetes	Leptospirales	Leptospiraceae	Leptospira	Leptospira fainei		Leptospira fainei BUT 6	3591	43.5326	4287324	4113	SAMN02436574	2528311141	false						aerobic
Bacteria	Spirochaetes-Phylum	Spirochaetes	Spirochaetales	Spirochaetaceae	Salinispira	Salinispira pacifica		Salinispira pacifica DSM 27196	3586	51.8603	3782798	3397	SAMN02641517		true			true			anaerobic	true
Bacteria	Proteobacteria	Alphaproteobacteria	Caulobacterales	Hyphomonadaceae	Hyphomonas	Hyphomonas beringensis		Hyphomonas beringensis 25B14 1	3583	58.3881	3802763	3616	SAMN02746321		false	1.75	0.75				aerobic	true	11
Bacteria	Proteobacteria	Alphaproteobacteria	Sphingomonadales	Sphingomonadaceae	Sphingobium	Sphingobium lucknowense		Sphingobium lucknowense CCM 7544	3553	64.3467	4442757	4108	SAMN02729436	2579779071	false	1.5	0.65			true	aerobic	false	10
Bacteria	Proteobacteria	Alphaproteobacteria	Rhodospirillales	Rhodospirillaceae	Thalassospira	Thalassospira xiamenensis		Thalassospira xiamenensis M-5	3550	54.6556	4768950	4351	SAMN02471162	2534681947	false	1.55	0.55				facultatively anaerobic	true
Bacteria	Spirochaetes-Phylum	Spirochaetes	Leptospirales	Leptospiraceae	Leptospira	Leptospira wolffii		Leptospira wolffii Khorat-H2	3549	45.5848	4400835	4206	SAMN02436578	2534682290	false	11.5	0.2				aerobic
Bacteria	Proteobacteria	Alphaproteobacteria	Rhizobiales	Hyphomicrobiaceae	Devosia	Devosia chinhatensis		Devosia chinhatensis DSM 24953	3547	62.3536	3497719	3108	SAMN03383426		false						aerobic	true
Bacteria	Proteobacteria	Alphaproteobacteria	Rhodospirillales	Rhodospirillaceae	Oceanibaculum	Oceanibaculum pacificum		Oceanibaculum pacificum MCCC 1A02656	3545	65.6913	3891434	3560	SAMN04332636		false	1.9	0.6	false	false		aerobic	true
Bacteria	Proteobacteria	Alphaproteobacteria	Rhodobacterales	Rhodobacteraceae	Roseovarius	Roseovarius atlanticus		Roseovarius atlanticus R12B	3542	63.5802	4578348	4238	SAMN03480902		false	1.5	0.8				aerobic	false	10
Bacteria	Proteobacteria	Alphaproteobacteria	Sphingomonadales	Sphingomonadaceae	Novosphingobium	Novosphingobium barchaimii		Novosphingobium barchaimii DSM 25411	3541	64.0201	5307292	4985	SAMN02727999		false	1	0.1			true	aerobic	false	10
Bacteria	Proteobacteria	Alphaproteobacteria	Sphingomonadales	Erythrobacteraceae	Erythrobacter	Erythrobacter longus		Erythrobacter longus DSM 6997	3534	57.3677	3602162	3219	SAMN02737001		true	3	0.5	true	true		aerobic	true
Bacteria	Proteobacteria	Alphaproteobacteria	Rhodobacterales	Rhodobacteraceae	Thioclava	Thioclava atlantica		Thioclava atlantica 13D2W-2	3530	65.3021	3928443	3770	SAMN02945012		false	1.6	0.75				aerobic	true	10
Bacteria	Proteobacteria	Alphaproteobacteria	Sphingomonadales	Sphingomonadaceae	Sphingopyxis	Sphingopyxis fribergensis		Sphingopyxis fribergensis DSM 28731	3522	63.7516	5202172	4824	SAMN02872841		false	1.55	0.45			true	aerobic		10
Bacteria	Proteobacteria	Alphaproteobacteria	Rhodobacterales	Rhodobacteraceae	Jannaschia	Jannaschia aquimarina		Jannaschia aquimarina DSM 28248	3510	66.4469	4098947	4051	SAMN03329626		false	2.25	0.6	true			aerobic	false	10
Bacteria	Proteobacteria	Alphaproteobacteria	Rhodobacterales	Rhodobacteraceae	Thalassobius	Thalassobius mediterraneus		Thalassobius mediterraneus CECT 5383	3509	58.7006	3431655	3276	SAMEA3532031		true	1.25	0.65				aerobic	false
Bacteria	Spirochaetes-Phylum	Spirochaetes	Leptospirales	Leptospiraceae	Leptospira	Leptospira yanagawae		Leptospira yanagawae Saopaulo	3508	38.2329	4056239	3968	SAMN02436394	2537561927	false						aerobic	true
Bacteria	Proteobacteria	Alphaproteobacteria	Sphingomonadales	Sphingomonadaceae	Novosphingobium	Novosphingobium pentaromativorans		Novosphingobium pentaromativorans US6-1	3500	63.0187	5457578	4641	SAMN03002180		false	1.46	0.405			true	facultatively anaerobic	false	10
Bacteria	Proteobacteria	Alphaproteobacteria	Sphingomonadales	Erythrobacteraceae	Croceicoccus	Croceicoccus naphthovorans		Croceicoccus naphthovorans CGMCC 1.12805	3498	62.608	3863562	3508	SAMN03757733		false	1	0.55	true	false	true	aerobic	false	10
Bacteria	Proteobacteria	Alphaproteobacteria	Rhizobiales	Brucellaceae	Brucella	Brucella abortus		Brucella abortus 544	3495	57.2127	3289406	2613	SAMN02904715		false						aerobic
Bacteria	Proteobacteria	Alphaproteobacteria	Rhodobacterales	Rhodobacteraceae	Haematobacter	Haematobacter massiliensis		Haematobacter massiliensis CCUG 47968	3493	64.562	4128680	3806	SAMN02687979		false						aerobic	false
Bacteria	Proteobacteria	Alphaproteobacteria	Rhodobacterales	Rhodobacteraceae	Leisingera	Leisingera aquaemixtae		Leisingera aquaemixtae CECT 8399	3488	64.3926	4614050	4313	SAMEA3539551		false	2.65	0.7				aerobic	false	10
Bacteria	Proteobacteria	Alphaproteobacteria	Sphingomonadales	Sphingomonadaceae	Novosphingobium	Novosphingobium fuchskuhlense		Novosphingobium fuchskuhlense DSM 25065	3483	65.3544	3962877	3491	SAMN04193360		false	1.7	0.8			true	aerobic	false	10
Bacteria	Proteobacteria	Alphaproteobacteria	Rickettsiales	Rickettsiaceae	Rickettsia	Rickettsia raoultii		Rickettsia raoultii Khabarovsk	3478	32.6405	1483159	1186	SAMN03372504		false	1.3	0.4				aerobic	false
Bacteria	Proteobacteria	Alphaproteobacteria	Rhodobacterales	Rhodobacteraceae	Labrenzia	Labrenzia alba		Labrenzia alba CECT 5095	3471	56.3833	6901468	6311	SAMEA3495629		false	3	1	true	true		aerobic	true	10
Bacteria	Proteobacteria	Alphaproteobacteria	Rhodospirillales	Rhodospirillaceae	Azospirillum	Azospirillum humicireducens		Azospirillum humicireducens CCTCC AB 2012021	3466	67.454	3181617	2833	SAMN04858219		false	4	1.5				facultatively anaerobic	true	10
Bacteria	Proteobacteria	Alphaproteobacteria	Rhodobacterales	Rhodobacteraceae	Roseivivax	Roseivivax halodurans		Roseivivax halodurans JCM 10272	3465	66.3418	4492810	4306	SAMN02597438	2563367175	true	3	0.75		true		aerobic	true	10
Bacteria	Proteobacteria	Alphaproteobacteria	Rhodobacterales	Rhodobacteraceae	Paenirhodobacter	Paenirhodobacter enshiensis		Paenirhodobacter enshiensis KCTC 15169	3455	66.8372	3439591	2781	SAMN02673274		true	1.05	0.45	false	false		facultatively anaerobic	false	10
Bacteria	Proteobacteria	Alphaproteobacteria	Rhodospirillales	Acetobacteraceae	Asaia	Asaia bogorensis		Asaia bogorensis NBRC 16594	3452	59.8083	3198265	2758	SAMD00019081		true						aerobic	true	10
Bacteria	Proteobacteria	Alphaproteobacteria	Rhodobacterales	Rhodobacteraceae	Octadecabacter	Octadecabacter temperatus		Octadecabacter temperatus DSM 26878	3450	54.683	3264628	3281	SAMN03891579		false	1	0.55		true		aerobic	false	10
Bacteria	Proteobacteria	Alphaproteobacteria	Rhodobacterales	Rhodobacteraceae	Celeribacter	Celeribacter indicus		Celeribacter indicus MCCC 1A01112	3443	65.74	4969388	4827	SAMN03280159		false	1.25	0.65	false	false		aerobic	false	10
Bacteria	Proteobacteria	Alphaproteobacteria	Sphingomonadales	Sphingomonadaceae	Novosphingobium	Novosphingobium lindaniclasticum		Novosphingobium lindaniclasticum DSM 25409	3440	64.5516	4857915	4566	SAMN02471710	2558860244	false	1.3	0.7			true	aerobic	false	10
Bacteria	Proteobacteria	Alphaproteobacteria	Rhodobacterales	Rhodobacteraceae	Sulfitobacter	Sulfitobacter noctilucae		Sulfitobacter noctilucae JCM 18833	3435	58.3215	3914541	3837	SAMN02721580		false				false		aerobic	false	10
Bacteria	Proteobacteria	Alphaproteobacteria	Rhizobiales	Bradyrhizobiaceae	Variibacter	Variibacter gotjawalensis		Variibacter gotjawalensis GJW-30	3431	62.2347	4586237	4437	SAMD00039968		true	1.5	0.7				aerobic	false	10
Bacteria	Proteobacteria	Alphaproteobacteria	Rhizobiales	Bartonellaceae	Bartonella	Bartonella ancashensis		Bartonella ancashensis 20.00	3430	38.4166	1467695	1346	SAMN02803869		false	1.27	0.54				aerobic	false
Bacteria	Proteobacteria	Alphaproteobacteria	Rhizobiales		Tepidicaulis	Tepidicaulis marinus		Tepidicaulis marinus MA2	3426	61.1081	3475736	3401	SAMD00017759		true	1.8	0.35				microaerophilic	false	10
Bacteria	Proteobacteria	Alphaproteobacteria	Rhizobiales	Rhizobiaceae	Ensifer	Ensifer fredii		Ensifer fredii USDA 205	3420	62.3221	6579820	5932	SAMN04301590		false						aerobic	true
Bacteria	Proteobacteria	Alphaproteobacteria	Rhodobacterales	Rhodobacteraceae	Sulfitobacter	Sulfitobacter pseudonitzschiae		Sulfitobacter pseudonitzschiae MCCC 1A00686	3416	61.7485	4945295	4680	SAMN02854525		false	1.9	0.65				aerobic	false	10
Bacteria	Proteobacteria	Alphaproteobacteria	Rhodobacterales	Rhodobacteraceae	Celeribacter	Celeribacter marinus		Celeribacter marinus IMCC12053	3413	56.2405	3096705	3155	SAMN03837864		false	1.85	0.65				aerobic	false	10
Bacteria	Proteobacteria	Alphaproteobacteria	Sphingomonadales	Sphingomonadaceae	Sphingomonas	Sphingomonas hengshuiensis		Sphingomonas hengshuiensis WHSC-8	3412	66.669	5228389	4247	SAMN03329624		false	1.75	0.4			true	aerobic	true	9
Bacteria	Proteobacteria	Alphaproteobacteria	Rickettsiales	Anaplasmataceae	Anaplasma	Anaplasma phagocytophilum		Anaplasma phagocytophilum Webster	3411	41.6438	1479407	1533	SAMN02666091		false						aerobic
Bacteria	Proteobacteria	Alphaproteobacteria	Rhodospirillales	Rhodospirillaceae	Magnetospirillum	Magnetospirillum magnetotacticum		Magnetospirillum magnetotacticum ATCC 31632	3410	63.5583	4523935	4136	SAMN03287305		false	5	0.3				microaerophilic	true
Bacteria	Proteobacteria	Alphaproteobacteria	Rhodobacterales	Rhodobacteraceae	Defluviimonas	Defluviimonas alba		Defluviimonas alba CGMCC 1.12518	3405	66.5331	4987611	5077	SAMN03956960		false	1.25	0.6				aerobic		10
Bacteria	Proteobacteria	Alphaproteobacteria	Rhizobiales	Hyphomicrobiaceae	Devosia	Devosia geojensis		Devosia geojensis DSM 19414	3389	65.9346	4465063	3996	SAMN03383337		false	1.5	0.65				aerobic	true	10
Bacteria	Proteobacteria	Alphaproteobacteria	Rhodobacterales	Rhodobacteraceae	Roseivivax	Roseivivax isoporae		Roseivivax isoporae LMG 25204	3386	69.7764	4898228	4628	SAMN02641562		false	1.5	0.85		true		aerobic	true	10
Bacteria	Proteobacteria	Alphaproteobacteria	Rhizobiales	Bartonellaceae	Bartonella	Bartonella bovis		Bartonella bovis 91-4	3378	37.3621	1622858	1297	SAMN02472039		false						aerobic	false
Bacteria	Proteobacteria	Alphaproteobacteria	Sphingomonadales	Erythrobacteraceae	Erythrobacter	Erythrobacter atlanticus		Erythrobacter atlanticus s21-N3	3377	58.3338	3226359	3211	SAMN03565637		false	1.25	0.4	true		true	facultatively anaerobic		10
Bacteria	Proteobacteria	Alphaproteobacteria	Rhodobacterales	Rhodobacteraceae	Halocynthiibacter	Halocynthiibacter arcticus		Halocynthiibacter arcticus JCM 30530	3370	53.163	4376120	3944	SAMN03252591		false	2.25	1.15				aerobic	false	10
Bacteria	Proteobacteria	Alphaproteobacteria	Sphingomonadales	Sphingomonadaceae	Sphingobium	Sphingobium ummariense		Sphingobium ummariense CCM 7431	3367	65.0105	4754041	4645	SAMN02471715	2571042663	false					true	aerobic	false	10
Bacteria	Proteobacteria	Alphaproteobacteria	Rhodobacterales	Rhodobacteraceae	Roseivivax	Roseivivax atlanticus		Roseivivax atlanticus 22II-S10s	3353	67.4588	4638882	4266	SAMN02597437		false	1.15	0.5				aerobic	true	10
Bacteria	Proteobacteria	Alphaproteobacteria	Sphingomonadales	Sphingomonadaceae	Novosphingobium	Novosphingobium malaysiense		Novosphingobium malaysiense MUSC 273	3352	63.3575	5027021	4272	SAMN03070119		false						aerobic	false	10
Bacteria	Proteobacteria	Alphaproteobacteria	Sphingomonadales	Erythrobacteraceae	Altererythrobacter	Altererythrobacter marensis		Altererythrobacter marensis KCTC 22370	3349	64.6541	2885033	2660	SAMN03764476		false	1.5	0.6		false		aerobic	true	10
Bacteria	Spirochaetes-Phylum	Spirochaetes	Spirochaetales	Spirochaetaceae	Spirochaeta	Spirochaeta lutea		Spirochaeta lutea JC230	3345	53.7566	3531571	2303	SAMN02708690		false	125	0.15	true			anaerobic
Bacteria	Proteobacteria	Alphaproteobacteria	Sphingomonadales	Sphingomonadaceae	Novosphingobium	Novosphingobium subarcticum		Novosphingobium subarcticum KF1	3250	65.0625	6304486	5737	SAMN02676962	2576861780	false	1.75	0.75			true	aerobic	false	10
Bacteria	Spirochaetes-Phylum	Spirochaetes	Spirochaetales	Spirochaetaceae	Treponema	Treponema medium		Treponema medium ATCC 700293	3131	44.2561	2715791	2338	SAMN02596986	2541046975	false	10.5	0.25				anaerobic	true
Bacteria	Spirochaetes-Phylum	Spirochaetes	Leptospirales	Leptospiraceae	Leptospira	Leptospira mayottensis		Leptospira mayottensis 200901116	3113	39.4869	4135276	4199	SAMN02436412	2537561645	false						aerobic
Bacteria	Proteobacteria	Alphaproteobacteria	Rhizobiales	Rhizobiaceae	Rhizobium	Rhizobium freirei		Rhizobium freirei PRF 81	3108	59.9284	7083871	6271	SAMN02470251	2545824643	false						aerobic
Bacteria	Spirochaetes-Phylum	Spirochaetes	Leptospirales	Leptospiraceae	Leptospira	Leptospira vanthielii		Leptospira vanthielii WaZ Holland	3104	38.9042	4232325	4205	SAMN02436568	2537561589	false						aerobic	true
Bacteria	Spirochaetes-Phylum	Spirochaetes	Leptospirales	Leptospiraceae	Leptospira	Leptospira alstonii		Leptospira alstonii 79601	3103	42.478	4436408	4380	SAMN01801604	2541047043	false						aerobic	true
Bacteria	Proteobacteria	Alphaproteobacteria	Rhodospirillales	Acetobacteraceae	Komagataeibacter	Komagataeibacter medellinensis		Komagataeibacter medellinensis NBRC 3288	3101	60.5825	3513191	3195	SAMD00060987	2513237191	false	2	0.65				aerobic	false
Bacteria	Proteobacteria	Alphaproteobacteria	Rhizobiales	Rhizobiaceae	Rhizobium	Rhizobium grahamii		Rhizobium grahamii CCGE 502	3095	59.4406	7146037	6844	SAMN02469448		false						aerobic
Bacteria	Proteobacteria	Alphaproteobacteria	Rhizobiales	Bartonellaceae	Bartonella	Bartonella rochalimae		Bartonella rochalimae ATCC BAA-1498	3093	35.782	1540290	1413	FN645467		false						aerobic	true
Bacteria	Spirochaetes-Phylum	Spirochaetes	Spirochaetales	Spirochaetaceae	Treponema	Treponema socranskii	Treponema socranskii subsp. paredis	Treponema socranskii subsp. paredis ATCC 35535	3073	48.2724	2731774	2426	SAMN02596985	2541047001	false						anaerobic
Bacteria	Spirochaetes-Phylum	Spirochaetes	Spirochaetales	Spirochaetaceae	Treponema	Treponema socranskii		Treponema socranskii ATCC 35536	3072	49.3879	2804628	2626	SAMN00792340		false	10.5	0.17				anaerobic	true
Bacteria	Spirochaetes-Phylum	Spirochaetes	Spirochaetales	Spirochaetaceae	Treponema	Treponema maltophilum		Treponema maltophilum ATCC 51939	3071	47.8849	2527074	2287	SAMN02596987	2541046974	false	5	0.2				anaerobic	true
Bacteria	Spirochaetes-Phylum	Spirochaetes	Spirochaetales	Spirochaetaceae	Treponema	Treponema lecithinolyticum		Treponema lecithinolyticum ATCC 700332	3070	43.7705	2333551	2175	SAMN02436727		false	5	0.15				anaerobic	true
Bacteria	Spirochaetes-Phylum	Spirochaetes	Leptospirales	Leptospiraceae	Leptospira	Leptospira alexanderi		Leptospira alexanderi L 60	3069	40.1975	4223817	4541	SAMN02436435	2541047155	false						aerobic	true
Bacteria	Proteobacteria	Mariprofundia	Mariprofundales	Mariprofundaceae	Mariprofundus	Mariprofundus ferrooxydans		Mariprofundus ferrooxydans PV-1	3068	54.0054	2867087	2866	SAMN02436127	639857004	true						microaerophilic
Bacteria	Proteobacteria	Alphaproteobacteria	Sphingomonadales	Sphingomonadaceae	Zymomonas	Zymomonas mobilis		Zymomonas mobilis ATCC 10988	2949	46.0619	2143461	1803	SAMN02232066	645058785	true						facultatively anaerobic
Bacteria	Proteobacteria	Alphaproteobacteria	Sphingomonadales	Sphingomonadaceae	Sphingopyxis	Sphingopyxis terrae		Sphingopyxis terrae NBRC 15098	2948	64.565	3983413	3697	SAMN04046241		false				false	true	aerobic	false	10
Bacteria	Proteobacteria	Alphaproteobacteria	Sphingomonadales	Sphingomonadaceae	Sphingomonas	Sphingomonas paucimobilis		Sphingomonas paucimobilis NBRC 13935	2947	65.7022	4327402	3995	SAMD00018691		true	1.4	0.7				aerobic	true	10
Bacteria	Proteobacteria	Alphaproteobacteria	Sphingomonadales	Sphingomonadaceae	Sphingomonas	Sphingomonas parapaucimobilis		Sphingomonas parapaucimobilis NBRC 15100	2946	66.3826	3994522	3698	SAMD00018690		false						aerobic	true	10
Bacteria	Proteobacteria	Alphaproteobacteria	Sphingomonadales	Sphingomonadaceae	Sphingomonas	Sphingomonas changbaiensis		Sphingomonas changbaiensis NBRC 104936	2945	66.2859	3217375	3152	SAMD00018692		false	2	0.35			true	aerobic	true	10
Bacteria	Proteobacteria	Alphaproteobacteria	Sphingomonadales	Sphingomonadaceae	Sphingobium	Sphingobium yanoikuyae		Sphingobium yanoikuyae ATCC 51230	2944	64.3891	5500358	5067	SAMN02463913	2537561796	true				false	true	aerobic	false	10
Bacteria	Proteobacteria	Alphaproteobacteria	Sphingomonadales	Sphingomonadaceae	Sphingobium	Sphingobium indicum		Sphingobium indicum MTCC 6364	2943	65.0294	4082152	3919	SAMN02471717	2531839087	false						aerobic	false
Bacteria	Proteobacteria	Alphaproteobacteria	Sphingomonadales	Sphingomonadaceae	Novosphingobium	Novosphingobium tardaugens		Novosphingobium tardaugens NBRC 16725	2942	61.2705	4291514	4006	SAMD00041832		false	1.2	0.8			true	aerobic	false	10
Bacteria	Proteobacteria	Alphaproteobacteria	Rhodospirillales	Rhodospirillaceae	Phaeospirillum	Phaeospirillum molischianum		Phaeospirillum molischianum DSM 120	2941	61.5083	3805547	3803	SAMEA2272023	2531839420	false			true	true		facultatively aerobic
Bacteria	Proteobacteria	Alphaproteobacteria	Rhodospirillales	Rhodospirillaceae	Oceanibaculum	Oceanibaculum indicum		Oceanibaculum indicum P24	2940	65.4963	3952792	3754	SAMN02471166	2531839096	true	2.4	1.05	false	false		aerobic	true
Bacteria	Proteobacteria	Alphaproteobacteria	Rhizobiales	Rhizobiaceae	Rhizobium	Rhizobium rhizogenes		Rhizobium rhizogenes NBRC 13257	2938	59.9138	7044473	6621	SAMD00016801		false						aerobic	true
Bacteria	Proteobacteria	Alphaproteobacteria	Rhizobiales	Phyllobacteriaceae	Nitratireductor	Nitratireductor pacificus		Nitratireductor pacificus pht-3B	2937	65.5115	4466205	4197	SAMN02471160	2519899590	false	1.45	0.85	false	false		aerobic	true
Bacteria	Proteobacteria	Alphaproteobacteria	Rhizobiales	Phyllobacteriaceae	Nitratireductor	Nitratireductor indicus		Nitratireductor indicus C115	2936	60.8531	4992479	4824	SAMN02471165	2519899619	false	3	1.3	false	false		aerobic	true
Bacteria	Proteobacteria	Alphaproteobacteria	Rhizobiales	Phyllobacteriaceae	Mesorhizobium	Mesorhizobium metallidurans		Mesorhizobium metallidurans STM 2683	2935	62.4528	6232533	6694	SAMEA2272539		false						aerobic
Bacteria	Proteobacteria	Alphaproteobacteria	Rhizobiales	Phyllobacteriaceae	Hoeflea	Hoeflea phototrophica		Hoeflea phototrophica DSM 17068	2934	59.8052	4467792	4220	SAMN02436119	2537562135	false	1.35	0.4	true	true		aerobic	true
Bacteria	Proteobacteria	Alphaproteobacteria	Rhizobiales	Methylobacteriaceae	Methylobacterium	Methylobacterium oryzae		Methylobacterium oryzae CBMB20	2933	69.5331	6524584	6501	SAMN03075686		false	2.425	0.7				aerobic
Bacteria	Proteobacteria	Alphaproteobacteria	Rhizobiales	Brucellaceae	Brucella	Brucella inopinata		Brucella inopinata BO1	2932	57.0601	3366767	2982	SAMN02472076		false	0.9	0.6				aerobic	false	10.5
Bacteria	Proteobacteria	Alphaproteobacteria	Rhizobiales	Brucellaceae	Brucella	Brucella neotomae		Brucella neotomae 5K33	2931	57.268	3299058	3217	SAMN02595289	645058868	false						aerobic	false
Bacteria	Proteobacteria	Alphaproteobacteria	Rhizobiales	Bradyrhizobiaceae	Afipia	Afipia felis		Afipia felis ATCC 53690	2930	60.7218	4197620	4046	SAMN02463900	2537561903	true	1.35	0.35				aerobic	true
Bacteria	Proteobacteria	Alphaproteobacteria	Rhizobiales	Bradyrhizobiaceae	Afipia	Afipia clevelandensis		Afipia clevelandensis ATCC 49720	2929	61.6813	4394444	4209	SAMN02463899	2537561906	false						aerobic
Bacteria	Proteobacteria	Alphaproteobacteria	Rhizobiales	Bradyrhizobiaceae	Afipia	Afipia broomeae		Afipia broomeae ATCC 49717	2928	61.3371	5259998	5042	SAMN02596753	2537561905	false						aerobic	true
Bacteria	Proteobacteria	Alphaproteobacteria	Rhizobiales	Bartonellaceae	Bartonella	Bartonella vinsonii	Bartonella vinsonii subsp. arupensis	Bartonella vinsonii subsp. arupensis OK 94-513	2927	38.6147	1752954	1488	SAMN02596904	2519899805	false						aerobic
Bacteria	Proteobacteria	Alphaproteobacteria	Rhizobiales	Bartonellaceae	Bartonella	Bartonella alsatica		Bartonella alsatica IBS 382	2926	36.8826	1646119	1370	SAMN02596909	2519899789	false	1.5	0.65				aerobic	false
Bacteria	Proteobacteria	Alphaproteobacteria	Rhizobiales	Aurantimonadaceae	Fulvimarina	Fulvimarina pelagi		Fulvimarina pelagi HTCC2506	2925	61.241	3800929	3754	SAMN02436126	639857001	true	1.05	0.7	true	false		aerobic	false	10
Bacteria	Proteobacteria	Alphaproteobacteria	Caulobacterales	Hyphomonadaceae	Hyphomonas	Hyphomonas polymorpha		Hyphomonas polymorpha PS728	2924	62.3402	4050957	3851	SAMN02746694	2576861494	true	2	0.25				aerobic	true
Bacteria	Proteobacteria	Alphaproteobacteria	Caulobacterales	Hyphomonadaceae	Hyphomonas	Hyphomonas oceanitis		Hyphomonas oceanitis SCH89	2923	60.1928	4280175	4172	SAMN02746695	2576861492	false						aerobic
Bacteria	Proteobacteria	Alphaproteobacteria	Caulobacterales	Hyphomonadaceae	Hyphomonas	Hyphomonas johnsonii		Hyphomonas johnsonii MHS-2	2922	62.4683	3618770	3447	SAMN02746698	2576861495	false	1	0.2				aerobic	true
Bacteria	Proteobacteria	Alphaproteobacteria	Caulobacterales	Hyphomonadaceae	Hyphomonas	Hyphomonas jannaschiana		Hyphomonas jannaschiana VP2	2921	61.396	3640843	3505	SAMN02746699	2576861497	false	2	0.65				aerobic
Bacteria	Proteobacteria	Alphaproteobacteria	Caulobacterales	Hyphomonadaceae	Hyphomonas	Hyphomonas hirschiana		Hyphomonas hirschiana VP5	2920	61.9169	3690521	3504	SAMN02746696	2576861493	false	1	0.2				aerobic
Bacteria	Proteobacteria	Alphaproteobacteria	Caulobacterales	Hyphomonadaceae	Hyphomonas	Hyphomonas adhaerens		Hyphomonas adhaerens MHS-3	2919	61.3387	3668571	3479	SAMN02746697	2576861496	false	3	0.2				aerobic	true
Bacteria	Spirochaetes-Phylum	Spirochaetes	Spirochaetales	Borreliaceae	Borrelia	Borrelia bavariensis		Borrelia bavariensis PBi	2705	28.127	986914	932	SAMN02603240	643692009	false						microaerophilic
Bacteria	Proteobacteria	Alphaproteobacteria	Rhizobiales	Rhizobiaceae	Liberibacter	Liberibacter crescens		Liberibacter crescens BT-1	2703	35.3555	1504659	1378	SAMN02604174	2521172690	true	1.75	0.5				aerobic	false
Bacteria	Proteobacteria	Alphaproteobacteria	Rhizobiales	Hyphomicrobiaceae	Hyphomicrobium	Hyphomicrobium nitrativorans		Hyphomicrobium nitrativorans LMG 27277	2698	63.8844	3653836	3331	SAMN02641510	2528311098	false	1.75	0.65				aerobic		8.5
Bacteria	Proteobacteria	Alphaproteobacteria	Rhizobiales	Bradyrhizobiaceae	Bradyrhizobium	Bradyrhizobium diazoefficiens		Bradyrhizobium diazoefficiens USDA 110	2697	64.0594	9105828	8317	SAMD00061083	637000038	false	1.35					aerobic
Bacteria	Proteobacteria	Alphaproteobacteria	Rhizobiales	Bradyrhizobiaceae	Bradyrhizobium	Bradyrhizobium oligotrophicum		Bradyrhizobium oligotrophicum Hattori strain S58	2690	65.1262	8264165	7228	SAMD00061052		false	4.5	0.8				aerobic	true	10
Bacteria	Proteobacteria	Alphaproteobacteria	Rhodobacterales	Rhodobacteraceae	Ruegeria	Ruegeria conchae		Ruegeria conchae TW15	2687	55.7353	4490413	4425	SAMN02470214	2513237272	false	0.75	0.4				aerobic	false	10
Bacteria	Proteobacteria	Alphaproteobacteria	Rhodobacterales	Rhodobacteraceae	Ruegeria	Ruegeria lacuscaerulensis		Ruegeria lacuscaerulensis ITI-1157	2686	62.9742	3515866	3611	SAMN02436218	647533208	false	13.5	0.7		false		aerobic	false
Bacteria	Proteobacteria	Alphaproteobacteria	Rhodobacterales	Rhodobacteraceae	Planktomarina	Planktomarina temperata		Planktomarina temperata RCA23	2685	53.6389	3288122	3053	SAMN02953969	2548877138	true	2.15	0.85		true		aerobic		10
Bacteria	Proteobacteria	Alphaproteobacteria	Rhodobacterales	Rhodobacteraceae	Paracoccus	Paracoccus aminophilus		Paracoccus aminophilus JCM 7686	2684	63.3631	4917798	4571	SAMN02604253	2547132467	false						aerobic	false	10
Bacteria	Proteobacteria	Alphaproteobacteria	Rhodobacterales	Rhodobacteraceae	Salipiger	Salipiger mucosus		Salipiger mucosus DSM 16094	2683	67.2687	5671445	5621	SAMN02469746	2523231081	true	2.375	0.94		false		aerobic	false
Bacteria	Proteobacteria	Alphaproteobacteria	Rhodobacterales	Rhodobacteraceae	Rubellimicrobium	Rubellimicrobium mesophilum		Rubellimicrobium mesophilum DSM 19309	2682	69.6707	4926002	4966	SAMN02951863	2523533591	false	2.5	0.55				aerobic		10
Bacteria	Proteobacteria	Alphaproteobacteria	Rhodobacterales	Rhodobacteraceae	Roseovarius	Roseovarius mucosus		Roseovarius mucosus DSM 17069	2681	61.9212	4246124	4188	SAMN02708827	2518285587	false	2.15	0.6		true		aerobic	false
Bacteria	Proteobacteria	Alphaproteobacteria	Rhodobacterales	Rhodobacteraceae	Rubellimicrobium	Rubellimicrobium thermophilum		Rubellimicrobium thermophilum DSM 16684	2680	69.1782	3159235	3244	SAMN02469744	2521172529	true	3	0.7	true	false		aerobic	true	10
Bacteria	Proteobacteria	Alphaproteobacteria	Rhodobacterales	Rhodobacteraceae	Sagittula	Sagittula stellata		Sagittula stellata E-37	2679	65.0453	5262893	5067	SAMN02436093	640612219	true	2.3	0.9		false		aerobic	false
Bacteria	Proteobacteria	Alphaproteobacteria	Rhodobacterales	Rhodobacteraceae	Roseibacterium	Roseibacterium elongatum		Roseibacterium elongatum DSM 19469	2678	65.7424	3555109	3448	SAMN03081458		true	5.8	0.65		true		aerobic	false
Bacteria	Proteobacteria	Alphaproteobacteria	Rhodobacterales	Rhodobacteraceae	Phaeobacter	Phaeobacter gallaeciensis		Phaeobacter gallaeciensis DSM 26640	2677	59.4374	4540155	4359	SAMN02641497	2558309061	true	2.1	0.85		false		aerobic	true	10
Bacteria	Proteobacteria	Alphaproteobacteria	Rhodobacterales	Rhodobacteraceae	Limimaricola	Limimaricola cinnabarinus		Limimaricola cinnabarinus LL-001	2676	66.7129	3896245	3802	SAMD00003104		false	3.25	0.95				aerobic	false	10
Bacteria	Proteobacteria	Alphaproteobacteria	Rhodobacterales	Rhodobacteraceae	Litoreibacter	Litoreibacter arenae		Litoreibacter arenae DSM 19593	2672	60.2332	3692269	3605	SAMN02469745	2517487013	false	1.8	0.95		false		aerobic	true
Bacteria	Proteobacteria	Alphaproteobacteria	Rhodobacterales	Rhodobacteraceae	Sulfitobacter	Sulfitobacter indolifex		Sulfitobacter indolifex HEL-45	2671	59.5183	4105524	4153	SAMN02436097	641380424	false	4	2.15		false		aerobic	false	10
Bacteria	Proteobacteria	Alphaproteobacteria	Rhodobacterales	Rhodobacteraceae	Labrenzia	Labrenzia aggregata		Labrenzia aggregata IAM 12614	2669	59.3796	6561391	6314	SAMN02436089	639857019	false				false		aerobic	true	10
Bacteria	Proteobacteria	Alphaproteobacteria	Rhodobacterales	Rhodobacteraceae	Roseovarius	Roseovarius nubinhibens		Roseovarius nubinhibens ISM	2668	63.9082	3668667	3547	SAMN02436080	638341183	false				false		aerobic	false
Bacteria	Proteobacteria	Alphaproteobacteria	Rhodobacterales	Rhodobacteraceae	Oceanicola	Oceanicola granulosus		Oceanicola granulosus HTCC2516	2667	70.4136	4039111	3792	SAMN02436142	638341140	true	1.6	0.75		false		aerobic	false
Bacteria	Proteobacteria	Alphaproteobacteria	Rhodobacterales	Rhodobacteraceae	Pseudooceanicola	Pseudooceanicola batsensis		Pseudooceanicola batsensis HTCC2597	2666	66.098	4437668	4212	SAMN02436081	638341139	false	1.15	0.6		false		aerobic	false
Bacteria	Proteobacteria	Alphaproteobacteria	Rhodobacterales	Rhodobacteraceae	Labrenzia	Labrenzia alexandrii		Labrenzia alexandrii DFL-11	2665	56.4066	5461826	5071	SAMN02436266	2517287006	true	1.95	0.6	true	true		aerobic	true	10
Bacteria	Proteobacteria	Alphaproteobacteria	Rhodobacterales	Rhodobacteraceae	Leisingera	Leisingera aquimarina		Leisingera aquimarina DSM 24565	2664	61.356	5343518	5125	SAMN02441453	2521172617	false	1.4	1				aerobic	true
Bacteria	Proteobacteria	Alphaproteobacteria	Rhodobacterales	Rhodobacteraceae	Pseudophaeobacter	Pseudophaeobacter arcticus		Pseudophaeobacter arcticus DSM 23566	2663	59.2692	5048994	4828	SAMN02441118	2521172622	true	1.8	0.4				aerobic		10
Bacteria	Proteobacteria	Alphaproteobacteria	Rhodobacterales	Rhodobacteraceae	Phaeobacter	Phaeobacter inhibens		Phaeobacter inhibens DSM 16374	2662	60.0163	4130690	3923	SAMN02440777	2574179718	false	1.65	0.7		false		facultatively anaerobic	true	10
Bacteria	Proteobacteria	Alphaproteobacteria	Rhodobacterales	Rhodobacteraceae	Leisingera	Leisingera daeponensis		Leisingera daeponensis DSM 23529	2661	64.335	4641749	4353	SAMN02440716	2521172619	false	1.35	0.65		false		aerobic	true	10
Bacteria	Proteobacteria	Alphaproteobacteria	Rhodobacterales	Rhodobacteraceae	Leisingera	Leisingera nanhaiensis		Leisingera nanhaiensis DSM 24252	2660	60.7728	4946244	4920	SAMN02440717	2521172577	false	2.28	0.71		false		facultatively anaerobic
Bacteria	Proteobacteria	Alphaproteobacteria	Rhodobacterales	Rhodobacteraceae	Leisingera	Leisingera caerulea		Leisingera caerulea DSM 24564	2659	63.2733	5343216	5227	SAMN02440718	2512047087	false	1.8	0.9				aerobic	true
Bacteria	Proteobacteria	Alphaproteobacteria	Rhodospirillales	Acetobacteraceae	Gluconacetobacter	Gluconacetobacter diazotrophicus		Gluconacetobacter diazotrophicus DSM 5601	2657	66.3276	3999591	3930	SAMEA3138270	641228493	false						aerobic	true	10
Bacteria	Proteobacteria	Alphaproteobacteria	Rhodobacterales	Rhodobacteraceae	Roseivivax	Roseivivax roseus		Roseivivax roseus DSM 23042	2650	67.7941	4233090	4085	SAMN04490244	2634166309	false	1.6	0.8		false		aerobic	true	10
Bacteria	Proteobacteria	Alphaproteobacteria	Rhodobacterales	Rhodobacteraceae	Roseovarius	Roseovarius lutimaris		Roseovarius lutimaris DSM 28463	2645	59.8661	4283665	4178	SAMN04487859	2622736530	false	2.5	0.6		false		aerobic		10
Bacteria	Proteobacteria	Alphaproteobacteria	Rhodobacterales	Rhodobacteraceae	Shimia	Shimia haliotis		Shimia haliotis DSM 28453	2639	58.0358	3995969	3894	SAMN04488036	2619619046	false	2	0.8				aerobic	true	10
Bacteria	Proteobacteria	Alphaproteobacteria	Rhodobacterales	Rhodobacteraceae	Pleomorphobacterium	Pleomorphobacterium xiamenense		Pleomorphobacterium xiamenense DSM 24423	2632	72.2433	3350517	3013	SAMN04488119	2615840710	true	1.75	0.5				aerobic
Bacteria	Proteobacteria	Alphaproteobacteria	Rhodobacterales	Rhodobacteraceae	Cereibacter	Cereibacter changlensis		Cereibacter changlensis DSM 18774	2619	68.0523	4922069	4684	SAMN05661092	2593339283	true	3	0.9	true	true		facultatively anaerobic	false
Bacteria	Proteobacteria	Alphaproteobacteria	Rhizobiales	Chelatococcaceae	Chelatococcus	Chelatococcus sambhunathii		Chelatococcus sambhunathii DSM 18167	2500	67.7702	4372431	4146	SAMN03840667	2615840613	false	2.5	0.9				aerobic	true
Bacteria	Proteobacteria	Alphaproteobacteria	Rhodospirillales	Rhodospirillaceae	Azospirillum	Azospirillum brasilense		Azospirillum brasilense DSM 1690	2492	68.3089	7142070	6463	SAMN04244565	2596583658	false						microaerophilic
Bacteria	Proteobacteria	Alphaproteobacteria	Rhizobiales	Xanthobacteraceae	Xanthobacter	Xanthobacter autotrophicus		Xanthobacter autotrophicus DSM 432	2491	67.5488	5027652	4488	SAMN04244580	2596583657	true						aerobic
Bacteria	Proteobacteria	Alphaproteobacteria	Rhodobacterales	Rhodobacteraceae	Limimaricola	Limimaricola pyoseonensis		Limimaricola pyoseonensis DSM 21424	2475	70.2592	3911754	3716	SAMN04488567	2636416063	false	2.15	0.7				aerobic	true	10
Bacteria	Proteobacteria	Alphaproteobacteria	Rhizobiales	Hyphomicrobiaceae	Hyphomicrobium	Hyphomicrobium facile		Hyphomicrobium facile DSM 1565	2471	59.9676	4425354	4147	SAMN04488557	2636416034	false						aerobic	true
Bacteria	Proteobacteria	Alphaproteobacteria	Rhodobacterales	Rhodobacteraceae	Paracoccus	Paracoccus alcaliphilus		Paracoccus alcaliphilus DSM 8512	2468	64.3038	4610036	4580	SAMN04489859	2636415977	false	1.45	0.7				aerobic	false	10
Bacteria	Proteobacteria	Alphaproteobacteria	Rhodobacterales	Rhodobacteraceae	Sulfitobacter	Sulfitobacter delicatus		Sulfitobacter delicatus DSM 16477	2461	60.7536	3935853	3899	SAMN04489759	2634166359	false	0.8					aerobic	false
Bacteria	Proteobacteria	Alphaproteobacteria	Rhodobacterales	Rhodobacteraceae	Salinihabitans	Salinihabitans flavidus		Salinihabitans flavidus DSM 27842	2455	63.2171	4087084	3957	SAMN04490248	2634166353	true	2.65	0.45		false		aerobic	true	10
Bacteria	Proteobacteria	Alphaproteobacteria	Rhodobacterales	Rhodobacteraceae	Paracoccus	Paracoccus homiensis		Paracoccus homiensis DSM 17862	2436	63.7807	3868263	3839	SAMN04489858	2634166318	false	1.6	0.6				aerobic	true	10
Bacteria	Proteobacteria	Alphaproteobacteria	Rhodobacterales	Rhodobacteraceae	Roseivivax	Roseivivax sediminis		Roseivivax sediminis DSM 26472	2435	67.4354	4624153	4376	SAMN04515678	2634166317	false				false		facultatively anaerobic	false	10
Bacteria	Proteobacteria	Alphaproteobacteria	Caulobacterales	Hyphomonadaceae	Maricaulis	Maricaulis salignorans		Maricaulis salignorans DSM 16077	2434	62.9074	3117768	2951	SAMN04488568	2634166316	false						facultatively anaerobic	true
Bacteria	Proteobacteria	Alphaproteobacteria	Rhodobacterales	Rhodobacteraceae	Poseidonocella	Poseidonocella sedimentorum		Poseidonocella sedimentorum DSM 29315	2425	65.972	3555572	3254	SAMN04515673	2634166304	false	4.25	0.75		false		aerobic	false	10
Bacteria	Proteobacteria	Alphaproteobacteria	Rhizobiales	Bradyrhizobiaceae	Bosea	Bosea lupini		Bosea lupini DSM 26673	2422	66.669	6128076	5921	SAMN04515666	2634166302	false	1.35	0.8				aerobic
Bacteria	Proteobacteria	Alphaproteobacteria	Rhodobacterales	Rhodobacteraceae	Pseudoruegeria	Pseudoruegeria lutimaris		Pseudoruegeria lutimaris DSM 25294	2408	62.251	5811514	5694	SAMN04488026	2622736598	false	4.5	0.5				facultatively anaerobic	false	10
Bacteria	Proteobacteria	Alphaproteobacteria	Rhodobacterales	Rhodobacteraceae	Loktanella	Loktanella salsilacus		Loktanella salsilacus DSM 16199	2407	60.005	4130155	3975	SAMN04488004	2622736595	true	3.5	1				aerobic	false
Bacteria	Proteobacteria	Alphaproteobacteria	Rhodobacterales	Rhodobacteraceae	Tranquillimonas	Tranquillimonas alkanivorans		Tranquillimonas alkanivorans DSM 19547	2406	67.258	4541995	4466	SAMN04488047	2622736594	true	2.25	0.35				aerobic	false	10
Bacteria	Proteobacteria	Alphaproteobacteria	Rhodobacterales	Rhodobacteraceae	Phaeobacter	Phaeobacter italicus		Phaeobacter italicus DSM 26436	2401	59.9706	4056655	3824	SAMN04488019	2622736589	false	1.95	1				aerobic	true
Bacteria	Proteobacteria	Alphaproteobacteria	Rhodobacterales	Rhodobacteraceae	Jannaschia	Jannaschia pohangensis		Jannaschia pohangensis DSM 19073	2386	65.488	3733035	3777	SAMN04488095	2622736536	false	1.75	0.85	false	false		aerobic	true	10
Bacteria	Proteobacteria	Alphaproteobacteria	Rhodobacterales	Rhodobacteraceae	Loktanella	Loktanella fryxellensis		Loktanella fryxellensis DSM 16213	2384	66.3187	3550808	3446	SAMN04488003	2622736532	false	2.5	1				aerobic	false
Bacteria	Proteobacteria	Alphaproteobacteria	Rhodobacterales	Rhodobacteraceae	Sulfitobacter	Sulfitobacter litoralis		Sulfitobacter litoralis DSM 17584	2380	58.4778	3678401	3608	SAMN04488512	2622736527	false	1.15	0.95		false		aerobic	true
Bacteria	Proteobacteria	Alphaproteobacteria	Rhodobacterales	Rhodobacteraceae	Pacificibacter	Pacificibacter marinus		Pacificibacter marinus DSM 25228	2375	52.0197	3869979	3768	SAMN04488032	2622736522	false	4	0.75		false		aerobic	false	10
Bacteria	Proteobacteria	Alphaproteobacteria	Rhodobacterales	Rhodobacteraceae	Tropicibacter	Tropicibacter naphthalenivorans		Tropicibacter naphthalenivorans DSM 19561	2362	63.2098	4449440	4199	SAMN04488093	2622736506	true	2.825	0.55				aerobic	true	10
Bacteria	Proteobacteria	Alphaproteobacteria	Rhodobacterales	Rhodobacteraceae	Jannaschia	Jannaschia helgolandensis		Jannaschia helgolandensis DSM 14858	2353	62.1773	3562380	3553	SAMN04488526	2622736446	true	2.55	0.9		false		aerobic	false	10
Bacteria	Proteobacteria	Alphaproteobacteria	Rhodobacterales	Rhodobacteraceae	Thalassobius	Thalassobius gelatinovorus		Thalassobius gelatinovorus DSM 5887	2349	58.5426	3957105	3807	SAMN04488043	2622736435	false			false	false		aerobic	true	10
Bacteria	Proteobacteria	Alphaproteobacteria	Rhizobiales	Bradyrhizobiaceae	Bosea	Bosea lathyri		Bosea lathyri DSM 26656	2347	64.8014	5917888	5477	SAMN04488115	2622736433	false	1.6	0.7				aerobic
Bacteria	Proteobacteria	Alphaproteobacteria	Rhodobacterales	Rhodobacteraceae	Sulfitobacter	Sulfitobacter pontiacus		Sulfitobacter pontiacus DSM 10014	2345	60.262	3761137	3682	SAMN04488041	2622736431	true						aerobic	true
Bacteria	Proteobacteria	Alphaproteobacteria	Rhodobacterales	Rhodobacteraceae	Jannaschia	Jannaschia rubra		Jannaschia rubra DSM 16279	2344	67.9159	3550773	3500	SAMN04488517	2622736430	false	1.5	0.5		false		aerobic	true
Bacteria	Proteobacteria	Alphaproteobacteria	Rhodobacterales	Rhodobacteraceae	Cognatiyoonia	Cognatiyoonia koreensis		Cognatiyoonia koreensis DSM 17925	2340	57.2072	3648231	3603	SAMN04488515	2619619643	true	1.15	0.65				aerobic	false	10
Bacteria	Proteobacteria	Alphaproteobacteria	Rhodobacterales	Rhodobacteraceae	Yoonia	Yoonia tamlensis		Yoonia tamlensis DSM 26879	2339	56.8801	3190402	3217	SAMN04488005	2619619642	false	1.4	0.7				aerobic	true	10
Bacteria	Proteobacteria	Alphaproteobacteria	Rhodobacterales	Rhodobacteraceae	Sulfitobacter	Sulfitobacter marinus		Sulfitobacter marinus DSM 23422	2338	56.9224	3567424	3468	SAMN04488040	2619619641	false	1.05	0.35				aerobic	false	10
Bacteria	Proteobacteria	Alphaproteobacteria	Rhodobacterales	Rhodobacteraceae	Antarctobacter	Antarctobacter heliothermus		Antarctobacter heliothermus DSM 11445	2335	62.6966	5173291	5196	SAMN04488078	2619619037	true	6.7	1				aerobic	true	10
Bacteria	Proteobacteria	Alphaproteobacteria	Rhodobacterales	Rhodobacteraceae	Aliiroseovarius	Aliiroseovarius crassostreae		Aliiroseovarius crassostreae DSM 16950	2329	58.453	3661210	3635	SAMN04488527	2619619030	false	3.8	1.05		false		aerobic	false	10
Bacteria	Proteobacteria	Alphaproteobacteria	Rhodobacterales	Rhodobacteraceae	Roseovarius	Roseovarius tolerans		Roseovarius tolerans DSM 11457	2326	63.1362	3774957	3712	SAMN04488077	2619619026	true	1.65	0.85		true		aerobic		10
Bacteria	Proteobacteria	Alphaproteobacteria	Rhodobacterales	Rhodobacteraceae	Sulfitobacter	Sulfitobacter brevis		Sulfitobacter brevis DSM 11443	2319	58.4129	4236215	4170	SAMN04488523	2619619004	false	1.3	0.9		false		aerobic	false	10
Bacteria	Proteobacteria	Alphaproteobacteria	Rhodobacterales	Rhodobacteraceae	Roseovarius	Roseovarius indicus		Roseovarius indicus DSM 26383	2318	64.3688	6098845	5895	SAMN04488031	2619618997	false	2.05	1.05	false	false		aerobic	false	10
Bacteria	Proteobacteria	Alphaproteobacteria	Rhodobacterales	Rhodobacteraceae	Maribius	Maribius salinus		Maribius salinus DSM 26892	2317	67.7207	3573943	3423	SAMN04488012	2619618996	true	2.75	1.05		false		aerobic	false	10
Bacteria	Proteobacteria	Alphaproteobacteria	Rhodobacterales	Rhodobacteraceae	Yangia	Yangia pacifica		Yangia pacifica DSM 26894	2316	66.3043	6143513	5733	SAMN04488050	2619618962	true	1.25	0.8		false		aerobic		10
Bacteria	Proteobacteria	Alphaproteobacteria	Rhodobacterales	Rhodobacteraceae	Shimia	Shimia marina		Shimia marina DSM 26895	2315	57.3624	4059992	3930	SAMN04488037	2619618961	true	2.2	0.45		false		aerobic	true	10
Bacteria	Proteobacteria	Alphaproteobacteria	Rhodobacterales	Rhodobacteraceae	Celeribacter	Celeribacter neptunius		Celeribacter neptunius DSM 26471	2310	61.749	4398112	4250	SAMN04487991	2617270870	true	1.3	0.65	true	false		aerobic	true
Bacteria	Proteobacteria	Alphaproteobacteria	Rhodobacterales	Rhodobacteraceae	Thalassococcus	Thalassococcus halodurans		Thalassococcus halodurans DSM 26915	2309	57.9737	3971912	3863	SAMN04488045	2617270859	true	0.85		false	false		aerobic	false	10
Bacteria	Proteobacteria	Alphaproteobacteria	Rhodobacterales	Rhodobacteraceae	Litoreibacter	Litoreibacter janthinus		Litoreibacter janthinus DSM 26921	2308	57.491	3754393	3737	SAMN04488002	2617270836	false	1.9	0.5		false		aerobic	false	10
Bacteria	Proteobacteria	Alphaproteobacteria	Rhodobacterales	Rhodobacteraceae	Cognatishimia	Cognatishimia maritima		Cognatishimia maritima DSM 28223	2305	56.3133	3284035	3277	SAMN04488044	2617270829	true	3.5	0.6				aerobic	true	10
Bacteria	Proteobacteria	Alphaproteobacteria	Rhodobacterales	Rhodobacteraceae	Aliiroseovarius	Aliiroseovarius halocynthiae		Aliiroseovarius halocynthiae DSM 27840	2304	57.137	3397723	3374	SAMN04488030	2617270828	false	3.7	0.55		true		aerobic	true	10
Bacteria	Proteobacteria	Alphaproteobacteria	Rhodobacterales	Rhodobacteraceae	Litoreibacter	Litoreibacter albidus		Litoreibacter albidus DSM 26922	2303	59.2175	3580729	3513	SAMN04488001	2617270827	true	1.9	0.5		false		aerobic	false	10
Bacteria	Proteobacteria	Alphaproteobacteria	Rhodobacterales	Rhodobacteraceae	Paracoccus	Paracoccus alkenifer		Paracoccus alkenifer DSM 11593	2300	67.3128	3191900	3029	SAMN04488075	2617270733	false						aerobic
Bacteria	Proteobacteria	Alphaproteobacteria	Rhodobacterales	Rhodobacteraceae	Shimia	Shimia aestuarii		Shimia aestuarii DSM 15283	2297	60.4139	4226671	4067	SAMN04488042	2616644822	false	3.2	0.5				aerobic	false	10
Bacteria	Proteobacteria	Alphaproteobacteria	Rhodobacterales	Rhodobacteraceae	Maribius	Maribius pelagius		Maribius pelagius DSM 26893	2296	66.8781	3858435	3802	SAMN04488011	2616644821	false	2.05	0.6		false		aerobic	false	10
Bacteria	Proteobacteria	Alphaproteobacteria	Rhodobacterales	Rhodobacteraceae	Celeribacter	Celeribacter baekdonensis		Celeribacter baekdonensis DSM 27375	2295	58.105	4441168	4346	SAMN04488117	2616644820	false	2	0.8				facultatively anaerobic	false	10
Bacteria	Proteobacteria	Alphaproteobacteria	Rhodobacterales	Rhodobacteraceae	Sulfitobacter	Sulfitobacter dubius		Sulfitobacter dubius DSM 16472	2292	60.1523	3671534	3557	SAMN04488039	2616644813	false	1.35	0.7				aerobic	true
Bacteria	Proteobacteria	Alphaproteobacteria	Rhizobiales	Phyllobacteriaceae	Mesorhizobium	Mesorhizobium albiziae		Mesorhizobium albiziae DSM 21822	2291	62.0823	6273145	6129	SAMN04488498	2616644812	false	2	0.4				aerobic
Bacteria	Proteobacteria	Alphaproteobacteria	Rhodobacterales	Rhodobacteraceae	Paracoccus	Paracoccus versutus		Paracoccus versutus DSM 582	2286	67.5607	5625517	5451	SAMN04488022	2615840723	false	1.4	0.45				facultatively anaerobic	true	10
Bacteria	Proteobacteria	Alphaproteobacteria	Rhodobacterales	Rhodobacteraceae	Gemmobacter	Gemmobacter aquatilis		Gemmobacter aquatilis DSM 3857	2284	65.109	3961148	3855	SAMN04488103	2615840721	true	1.975	1.1				facultatively anaerobic	true	10
Bacteria	Proteobacteria	Alphaproteobacteria	Rhodobacterales	Rhodobacteraceae	Paracoccus	Paracoccus aminovorans		Paracoccus aminovorans DSM 8537	2283	67.5396	3946204	3770	SAMN04488021	2615840720	false						aerobic	false	10
Bacteria	Proteobacteria	Alphaproteobacteria	Rhodobacterales	Rhodobacteraceae	Salipiger	Salipiger thiooxidans		Salipiger thiooxidans DSM 10146	2282	67.3043	5871359	5574	SAMN04488105	2615840719	false	1.25	0.7		false		facultatively aerobic	false
Bacteria	Proteobacteria	Alphaproteobacteria	Rhodobacterales	Rhodobacteraceae	Marinovum	Marinovum algicola		Marinovum algicola DSM 10251	2281	65.0485	5394816	5160	SAMN04487940	2615840718	true	2.5	1.2		false		aerobic	true	10
Bacteria	Proteobacteria	Alphaproteobacteria	Rhodobacterales	Rhodobacteraceae	Pseudovibrio	Pseudovibrio ascidiaceicola		Pseudovibrio ascidiaceicola DSM 16392	2280	51.2416	5844600	5304	SAMN04488518	2615840717	false	4.6	1.05				facultatively anaerobic	true
Bacteria	Proteobacteria	Alphaproteobacteria	Rhodobacterales	Rhodobacteraceae	Tropicimonas	Tropicimonas isoalkanivorans		Tropicimonas isoalkanivorans DSM 19548	2278	64.6444	4975466	4797	SAMN04488094	2615840715	true	0.875	0.45				aerobic	true	10
Bacteria	Proteobacteria	Alphaproteobacteria	Rhodobacterales	Rhodobacteraceae	Litorimicrobium	Litorimicrobium taeanense		Litorimicrobium taeanense DSM 22007	2277	60.5471	4016648	3847	SAMN04488092	2615840713	true	1.5	1				aerobic	false	10
Bacteria	Proteobacteria	Alphaproteobacteria	Rhodobacterales	Rhodobacteraceae	Salipiger	Salipiger aestuarii		Salipiger aestuarii DSM 22011	2276	64.3035	4658582	4465	SAMN04488091	2615840712	false	1.9	1.2				aerobic	true	10
Bacteria	Proteobacteria	Alphaproteobacteria	Rhodobacterales	Rhodobacteraceae	Palleronia	Palleronia marisminoris		Palleronia marisminoris DSM 26347	2274	66.2041	3937250	3872	SAMN04488020	2615840708	true	2.375	0.94		false		aerobic	false
Bacteria	Proteobacteria	Alphaproteobacteria	Rhodobacterales	Rhodobacteraceae	Salipiger	Salipiger marinus		Salipiger marinus DSM 26424	2273	66.514	5611592	5395	SAMN04487993	2615840707	false	1.5	0.95	false	false		aerobic	false
Bacteria	Proteobacteria	Alphaproteobacteria	Rhodobacterales	Rhodobacteraceae	Epibacterium	Epibacterium multivorans		Epibacterium multivorans DSM 26470	2272	59.6862	4148986	3869	SAMN04488049	2615840706	false	2.25	0.75				aerobic	true	10
Bacteria	Proteobacteria	Alphaproteobacteria	Rhodobacterales	Rhodobacteraceae	Pannonibacter	Pannonibacter indicus		Pannonibacter indicus DSM 23407	2271	63.4606	4170000	3817	SAMN03801379	2615840614	false	1.9	0.7				aerobic	true
Bacteria	Proteobacteria	Alphaproteobacteria	Rhizobiales		Bauldia	Bauldia litoralis		Bauldia litoralis ATCC 35022	2260	65.7661	5094548	4759	SAMN02982931	2597490370	true	1					aerobic	false
Bacteria	Spirochaetes-Phylum	Spirochaetes	Brevinematales	Brevinemataceae	Brevinema	Brevinema andersonii		Brevinema andersonii ATCC 43811	2253	35.2441	1501365	1441	SAMN02745150	2597490362	true						microaerophilic
Bacteria	Proteobacteria	Alphaproteobacteria	Rhodobacterales	Rhodobacteraceae	Paracoccus	Paracoccus denitrificans		Paracoccus denitrificans DSM 413	2252	66.8292	5190202	5096	SAMN04244581	2597490357	true	0.85	0.6	false			facultatively anaerobic	false
Bacteria	Spirochaetes-Phylum	Spirochaetes	Spirochaetales	Borreliaceae	Borrelia	Borrelia japonica		Borrelia japonica ATCC 51557	2248	27.9748	1184682	1126	SAMN02983004	2597490341	false						microaerophilic
Bacteria	Proteobacteria	Alphaproteobacteria	Rhizobiales	Hyphomicrobiaceae	Devosia	Devosia enhydra		Devosia enhydra ATCC 23634	2246	65.6469	4220684	4020	SAMN02983003	2596583700	false				false		aerobic	true	10
Bacteria	Proteobacteria	Alphaproteobacteria	Rhodospirillales	Acetobacteraceae	Acetobacter	Acetobacter peroxydans		Acetobacter peroxydans ATCC 12874	2242	60.5255	2711655	2479	SAMN02982987	2596583685	false
Bacteria	Proteobacteria	Alphaproteobacteria	Sphingomonadales	Erythrobacteraceae	Altererythrobacter	Altererythrobacter ishigakiensis		Altererythrobacter ishigakiensis ATCC BAA-2084	2240	56.8809	2672716	2569	SAMN02982999	2596583651	false	1.75	0.4	true	false		aerobic	false	10
Bacteria	Proteobacteria	Alphaproteobacteria	Rhodobacterales	Rhodobacteraceae	Roseibium	Roseibium hamelinense		Roseibium hamelinense ATCC BAA-252	2237	56.3889	4715652	4367	SAMN02983001	2596583627	false	2.55	0.65		true		aerobic	true	10
Bacteria	Spirochaetes-Phylum	Spirochaetes	Spirochaetales	Spirochaetaceae	Treponema	Treponema putidum		Treponema putidum ATCC 700334	2232	37.2803	2772317	2530	SAMN02983005	2596583603	false	10	0.25				anaerobic	true
Bacteria	Proteobacteria	Alphaproteobacteria	Rhizobiales	Bradyrhizobiaceae	Bosea	Bosea thiooxidans		Bosea thiooxidans DSM 9653	2201	67.3843	5369373	5054	SAMN05660750	2595698224	true	1.5	0.85				aerobic	true	10
Bacteria	Proteobacteria	Alphaproteobacteria	Rhodobacterales	Rhodobacteraceae	Mameliella	Mameliella alba		Mameliella alba DSM 26384	2181	65.2171	5264808	5111	SAMN05660877	2593339298	true	2.05	0.85				aerobic	false	10
Bacteria	Proteobacteria	Alphaproteobacteria	Rhodobacterales	Rhodobacteraceae	Albidovulum	Albidovulum xiamenense		Albidovulum xiamenense DSM 24422	2177	68.224	3125287	3014	SAMN03080596	2593339294	false	4	0.5				aerobic	true
Bacteria	Proteobacteria	Alphaproteobacteria	Rhodobacterales	Rhodobacteraceae	Oceanicella	Oceanicella actignis		Oceanicella actignis DSM 22673	2171	72.3622	3281819	2950	SAMN12292083	2593339287	true	1.25	0.9	false	false		aerobic	false	10
Bacteria	Proteobacteria	Alphaproteobacteria	Rhodobacterales	Rhodobacteraceae	Rhodobaca	Rhodobaca barguzinensis		Rhodobaca barguzinensis DSM 19920	2169	59.0078	3865768	3695	SAMN05660752	2593339286	false	1.5	1	true	true		facultatively aerobic	true
Bacteria	Proteobacteria	Alphaproteobacteria	Rhodobacterales	Rhodobacteraceae	Defluviimonas	Defluviimonas denitrificans		Defluviimonas denitrificans DSM 18921	2167	65.6817	4107985	4031	SAMN05660818	2593339284	true	1.5	0.5	false	false		facultatively aerobic	true	10
Bacteria	Proteobacteria	Alphaproteobacteria	Rhodobacterales	Rhodobacteraceae	Roseinatronobacter	Roseinatronobacter thiooxidans		Roseinatronobacter thiooxidans DSM 13087	2166	60.0881	3680859	3537	SAMN05660267	2593339280	true	1.5	0.65	true	true		aerobic	false
Bacteria	Proteobacteria	Alphaproteobacteria	Rhodobacterales	Rhodobacteraceae	Albidovulum	Albidovulum inexpectatum		Albidovulum inexpectatum DSM 12048	2165	64.8056	2997984	2913	SAMN03080611	2593339279	true	1.8	0.5	false	false		aerobic	false	10
Bacteria	Proteobacteria	Alphaproteobacteria	Rhodobacterales	Rhodobacteraceae	Rhodobacter	Rhodobacter capsulatus		Rhodobacter capsulatus DSM 1710	2164	66.5404	3667154	3462	SAMN05660778	2593339278	true				true		aerobic
Bacteria	Proteobacteria	Alphaproteobacteria	Rhodobacterales	Rhodobacteraceae	Planktotalea	Planktotalea frisia		Planktotalea frisia DSM 23709	2163	53.7754	4158536	4296	SAMN05660220	2593339277	true	2.25	0.7		false		aerobic	false	10
Bacteria	Proteobacteria	Alphaproteobacteria	Rhodobacterales	Rhodobacteraceae	Hwanghaeicola	Hwanghaeicola aestuarii		Hwanghaeicola aestuarii DSM 22009	2162	66.0299	4541549	4351	SAMN05660475	2593339276	true	1					aerobic		10
Bacteria	Proteobacteria	Alphaproteobacteria	Rhodobacterales	Rhodobacteraceae	Celeribacter	Celeribacter halophilus		Celeribacter halophilus DSM 26270	2160	58.0681	3866310	3743	SAMN05660891	2593339274	false	0.8	0.3				aerobic	false	10
Bacteria	Spirochaetes-Phylum	Spirochaetes	Spirochaetales	Spirochaetaceae	Treponema	Treponema porcinum		Treponema porcinum ATCC BAA-908	2135	42.4516	2507489	2192	SAMN02745149	2582581326	false	7	0.3				anaerobic	true
Bacteria	Spirochaetes-Phylum	Spirochaetes	Spirochaetales	Spirochaetaceae	Treponema	Treponema berlinense		Treponema berlinense ATCC BAA-909	2128	39.4326	2519534	2165	SAMN02745152	2582581319	false	6	0.3				anaerobic	true
Bacteria	Proteobacteria	Alphaproteobacteria	Rhodospirillales	Acetobacteraceae	Roseomonas	Roseomonas vinacea		Roseomonas vinacea DSM 19362	2122	70.2962	6346614	5973	SAMN02745426	2574179773	false	1.55	0.95				aerobic	false	10
Bacteria	Proteobacteria	Alphaproteobacteria	Rhizobiales	Rhizobiaceae	Kaistia	Kaistia soli		Kaistia soli DSM 19436	2119	64.5141	5236851	4959	SAMN02745157	2582581302	false	1.5	1.05				aerobic	false	9
Bacteria	Proteobacteria	Alphaproteobacteria	Sphingomonadales	Sphingomonadaceae	Sphingorhabdus	Sphingorhabdus litoris		Sphingorhabdus litoris DSM 22379	2107	52.6995	3607720	3481	SAMN02745821	2574179751	false					true	aerobic
Bacteria	Proteobacteria	Alphaproteobacteria	Rhodospirillales	Acetobacteraceae	Roseomonas	Roseomonas lacus		Roseomonas lacus DSM 19439	2106	68.726	6390880	6056	SAMN02745424	2574180450	false	1.15	0.65				aerobic	false	10
Bacteria	Proteobacteria	Alphaproteobacteria	Rhodospirillales	Acetobacteraceae	Acidocella	Acidocella aminolytica		Acidocella aminolytica DSM 11237	2101	58.9383	3963750	3922	SAMN02746095	2582581264	false	1.4	0.65	false	false		aerobic		10
Bacteria	Proteobacteria	Alphaproteobacteria	Rhizobiales	Phyllobacteriaceae	Aquamicrobium	Aquamicrobium aerolatum		Aquamicrobium aerolatum DSM 21857	2098	60.0617	3640202	3513	SAMN03080618	2595699008	false	1.75	0.4				aerobic
Bacteria	Proteobacteria	Alphaproteobacteria	Rhodobacterales	Rhodobacteraceae	Pelagicola	Pelagicola litoralis		Pelagicola litoralis DSM 18290	2096	54.7634	3642925	3633	SAMN02745693	2574179735	true	4.05	0.95		false		aerobic	false	10
Bacteria	Proteobacteria	Alphaproteobacteria	Sphingomonadales	Sphingomonadaceae	Sphingomonas	Sphingomonas aestuarii		Sphingomonas aestuarii DSM 19475	2090	64.533	2985908	2886	SAMN02745801	2576861403	false						aerobic	false
Bacteria	Proteobacteria	Alphaproteobacteria	Sphingomonadales	Erythrobacteraceae	Porphyrobacter	Porphyrobacter sanguineus		Porphyrobacter sanguineus DSM 11032	2075	63.812	2978798	2811	SAMN02745193	2582580729	false	1.75	0.65	true	true	true	aerobic	true	10
Bacteria	Proteobacteria	Alphaproteobacteria	Rhizobiales	Rhodobiaceae	Afifella	Afifella marina		Afifella marina DSM 2698	2059	63.2488	3963421	3672	SAMN03080610	2595699009	true	1.75	0.8	true	true		microaerophilic	true	10
Bacteria	Proteobacteria	Alphaproteobacteria	Rhizobiales	Hyphomicrobiaceae	Devosia	Devosia limi		Devosia limi DSM 17137	2042	62.7186	4297227	4085	SAMN02745223	2582580747	false	2	0.75				aerobic	false
Bacteria	Proteobacteria	Alphaproteobacteria	Rhodobacterales	Rhodobacteraceae	Ponticoccus	Ponticoccus litoralis		Ponticoccus litoralis DSM 18986	2032	67.3167	4749260	4381	SAMN02745695	2574179734	true	1	0.65		false		aerobic	false	10
Bacteria	Proteobacteria	Alphaproteobacteria	Rhizobiales	Methylobacteriaceae	Methylobacterium	Methylobacterium komagatae		Methylobacterium komagatae DSM 19563	2025	67.4748	5501133	5274	SAMN02745665	2574179709	false	3.6	1.4				aerobic		9.5
Bacteria	Proteobacteria	Alphaproteobacteria	Rhodobacterales	Rhodobacteraceae	Thalassobacter	Thalassobacter stenotrophicus		Thalassobacter stenotrophicus DSM 16310	2013	58.6485	3597846	3609	SAMN02744035	2585427601	true	1.75	0.5		true		aerobic	true
Bacteria	Proteobacteria	Alphaproteobacteria	Rhizobiales	Aurantimonadaceae	Aureimonas	Aureimonas altamirensis		Aureimonas altamirensis DSM 21988	2004	64.8437	4190670	3967	SAMN02745911	2585427611	true	1.1	0.9				aerobic	false	10
Bacteria	Proteobacteria	Alphaproteobacteria	Rhodospirillales	Acetobacteraceae	Roseomonas	Roseomonas rosea		Roseomonas rosea DSM 14916	1989	70.7606	5342467	5027	SAMN02745194	2585427600	false	1.1	1	true	false		aerobic		10
Bacteria	Proteobacteria	Alphaproteobacteria	Rhizobiales	Xanthobacteraceae	Pseudoxanthobacter	Pseudoxanthobacter soli		Pseudoxanthobacter soli DSM 19599	1976	67.8444	5165232	4323	SAMN02745172	2585428043	true	2	0.2				aerobic		10
Bacteria	Proteobacteria	Alphaproteobacteria	Sphingomonadales	Sphingomonadaceae	Sphingorhabdus	Sphingorhabdus marina		Sphingorhabdus marina DSM 22363	1973	57.3622	3547928	3415	SAMN02745824	2582580503	false					true	aerobic
Bacteria	Proteobacteria	Alphaproteobacteria	Caulobacterales	Caulobacteraceae	Phenylobacterium	Phenylobacterium composti		Phenylobacterium composti DSM 19425	1971	69.9718	3302326	3164	SAMN02745694	2571042909	false	1.3	0.5				aerobic	true
Bacteria	Proteobacteria	Alphaproteobacteria	Rhodospirillales	Rhodospirillaceae	Thalassobaculum	Thalassobaculum litoreum		Thalassobaculum litoreum DSM 18839	1968	67.0742	5363137	4979	SAMN05660686	2599185271	true	1.4	0.4		false		facultatively anaerobic	true	10
Bacteria	Proteobacteria	Alphaproteobacteria	Rhodospirillales	Acetobacteraceae	Roseomonas	Roseomonas stagni		Roseomonas stagni DSM 19981	1948	70.7092	6377797	5924	SAMN02745775	2602042029	false	1	0.5				aerobic		10
Bacteria	Proteobacteria	Alphaproteobacteria	Rhodobacterales	Rhodobacteraceae	Nereida	Nereida ignava		Nereida ignava DSM 16309	1946	54.0715	2837944	2828	SAMN02745667	2599185238	true	2.5	0.275				aerobic	false
Bacteria	Proteobacteria	Alphaproteobacteria	Rhodospirillales	Acetobacteraceae	Belnapia	Belnapia moabensis		Belnapia moabensis DSM 16746	1893	68.9024	6716316	6524	SAMN02745942	2571042000	true			true	false		facultatively aerobic	false	9
Bacteria	Proteobacteria	Alphaproteobacteria	Sphingomonadales	Sphingomonadaceae	Sphingomonas	Sphingomonas astaxanthinifaciens		Sphingomonas astaxanthinifaciens DSM 22298	1868	68.4015	2533034	2511	SAMN02691714	2565957137	false	0.7	0.4	true		true	aerobic		10
Bacteria	Proteobacteria	Alphaproteobacteria	Rhodospirillales	Acetobacteraceae	Roseomonas	Roseomonas aerilata		Roseomonas aerilata DSM 19363	1853	69.7381	6430623	6101	SAMN02745777	2565956516	false	1.35					aerobic	false	10
Bacteria	Proteobacteria	Alphaproteobacteria	Rhodospirillales	Rhodospirillaceae	Fodinicurvata	Fodinicurvata fenggangensis		Fodinicurvata fenggangensis DSM 21160	1844	60.9656	3769755	3554	SAMN02743382	2563366728	false	0.9	0.35		false		facultatively anaerobic	false	10
Bacteria	Proteobacteria	Alphaproteobacteria	Rhodospirillales	Acetobacteraceae	Acidiphilium	Acidiphilium angustum		Acidiphilium angustum ATCC 35903	1825	63.6118	4175208	3945	SAMN02841149	2561511102	false	2.9	0.8	true			aerobic	true
Bacteria	Proteobacteria	Alphaproteobacteria	Caulobacterales	Caulobacteraceae	Brevundimonas	Brevundimonas bacteroides		Brevundimonas bacteroides DSM 4726	1822	68.2428	3220465	3192	SAMN02841166	2561511096	false			true	false		facultatively anaerobic
Bacteria	Proteobacteria	Alphaproteobacteria	Rhizobiales	Rhizobiaceae	Allorhizobium	Allorhizobium undicola		Allorhizobium undicola ATCC 700741	1803	59.3211	4133680	3703	SAMN02744004	2558860983	true	3	0.6				aerobic
Bacteria	Proteobacteria	Alphaproteobacteria	Rhodospirillales	Acetobacteraceae	Roseomonas	Roseomonas mucosa		Roseomonas mucosa ATCC BAA-692	1794	70.426	4858350	4440	SAMN02744033	2558309106	false	1.45	0.9				aerobic	true
Bacteria	Proteobacteria	Alphaproteobacteria	Rhodobacterales	Rhodobacteraceae	Paracoccus	Paracoccus yeei		Paracoccus yeei ATCC BAA-599	1792	67.4801	4427155	4216	SAMN02744027	2558309104	false						aerobic	false
Bacteria	Proteobacteria	Alphaproteobacteria	Rhodobacterales	Rhodobacteraceae	Pseudooceanicola	Pseudooceanicola nanhaiensis		Pseudooceanicola nanhaiensis DSM 18065	1790	67.9289	4659730	4490	SAMN02743897	2558309102	false	0.8	0.5				aerobic	false	10
Bacteria	Proteobacteria	Alphaproteobacteria	Rhodospirillales	Acetobacteraceae	Acidocella	Acidocella facilis		Acidocella facilis ATCC 35904	1762	64.513	3403931	3201	SAMN02743889	2556921625	true	1.8	0.7	false	false		aerobic	true
Bacteria	Proteobacteria	Alphaproteobacteria	Rhizobiales	Methylocystaceae	Terasakiella	Terasakiella pusilla		Terasakiella pusilla DSM 6293	1759	50.0206	4053560	3949	SAMN02743896	2556921622	true	2.6	0.4				aerobic	true
Bacteria	Proteobacteria	Alphaproteobacteria	Rhizobiales	Rhodobiaceae	Afifella	Afifella pfennigii		Afifella pfennigii DSM 17143	1738	66.6051	3872576	3730	SAMN02743903	2556921008	false	1.5	0.6	true	true		aerobic	true	10
Bacteria	Proteobacteria	Alphaproteobacteria	Rhizobiales	Bartonellaceae	Bartonella	Bartonella clarridgeiae		Bartonella clarridgeiae ATCC 51734	1733	35.6529	1489900	1263	SAMN02585005	2547132469	false						aerobic	true
Bacteria	Proteobacteria	Alphaproteobacteria	Rhizobiales	Bartonellaceae	Bartonella	Bartonella grahamii		Bartonella grahamii ATCC 700132	1726	37.988	2193008	1885	SAMN02585012	2545824615	false						aerobic
Bacteria	Proteobacteria	Alphaproteobacteria	Rhizobiales	Rhizobiaceae	Rhizobium	Rhizobium selenitireducens		Rhizobium selenitireducens ATCC BAA-1503	1722	63.515	4974962	4714	SAMN02584964	2545555877	false	2.4	1.1				aerobic
Bacteria	Spirochaetes-Phylum	Spirochaetes	Leptospirales	Leptospiraceae	Leptospira	Leptospira licerasiae		Leptospira licerasiae ATCC BAA-1110	1720	41.1331	4209996	3865	SAMN02585001	2545555867	false						aerobic
Bacteria	Spirochaetes-Phylum	Spirochaetes	Spirochaetales	Borreliaceae	Borrelia	Borrelia coriaceae		Borrelia coriaceae ATCC 43381	1719	29.3419	1566107	1510	SAMN02585009	2545555866	false	9	0.35				microaerophilic	true
Bacteria	Proteobacteria	Alphaproteobacteria	Rhizobiales	Bartonellaceae	Bartonella	Bartonella elizabethae		Bartonella elizabethae ATCC 49927	1718	38.3199	1959760	1647	SAMN02585007	2545555865	false						facultatively anaerobic
Bacteria	Proteobacteria	Alphaproteobacteria	Rhizobiales	Bartonellaceae	Bartonella	Bartonella vinsonii	Bartonella vinsonii subsp. berkhoffii	Bartonella vinsonii subsp. berkhoffii ATCC 51672	1715	38.8952	1786144	1658	SAMN02585010	2545555862	false						aerobic
Bacteria	Proteobacteria	Alphaproteobacteria	Rhizobiales	Bartonellaceae	Bartonella	Bartonella doshiae		Bartonella doshiae ATCC 700133	1714	37.866	1765051	1565	SAMN02585002	2545555861	false						aerobic
Bacteria	Spirochaetes-Phylum	Spirochaetes	Brachyspirales	Brachyspiraceae	Brachyspira	Brachyspira alvinipulli		Brachyspira alvinipulli ATCC 51933	1713	26.8636	3411977	3237	SAMN02585000	2545555860	false	9.5	0.28				anaerobic	true
Bacteria	Proteobacteria	Alphaproteobacteria	Rhizobiales	Rhizobiaceae	Agrobacterium	Agrobacterium larrymoorei		Agrobacterium larrymoorei ATCC 51759	1696	57.2021	5162926	4913	SAMN02584975	2540341200	false						aerobic	true
Bacteria	Proteobacteria	Alphaproteobacteria	Rhizobiales	Methylobacteriaceae	Microvirga	Microvirga flocculans		Microvirga flocculans ATCC BAA-817	1695	64.2654	4029763	3841	SAMN02584970	2540341199	false	2.5	0.6	false	false		aerobic		10
Bacteria	Proteobacteria	Alphaproteobacteria	Rhodospirillales	Acetobacteraceae	Roseomonas	Roseomonas gilardii	Roseomonas gilardii subsp. rosea	Roseomonas gilardii subsp. rosea ATCC BAA-691	1694	70.6766	4611758	4221	SAMN02584973	2540341198	false						aerobic
Bacteria	Spirochaetes-Phylum	Spirochaetes	Spirochaetales	Spirochaetaceae	Spirochaeta	Spirochaeta cellobiosiphila		Spirochaeta cellobiosiphila DSM 17781	1659	37.0181	3947350	3673	SAMN02441512	2526164518	false	11	0.35				facultatively anaerobic	true
Bacteria	Proteobacteria	Alphaproteobacteria	Rhodospirillales	Rhodospirillaceae	Thalassospira	Thalassospira lucentensis		Thalassospira lucentensis DSM 14000	1658	53.4162	4748691	4369	SAMN02440903	2526164517	true			false	false		aerobic	true
Bacteria	Proteobacteria	Alphaproteobacteria	Rhodobacterales	Rhodobacteraceae	Paracoccus	Paracoccus zeaxanthinifaciens		Paracoccus zeaxanthinifaciens ATCC 21588	1639	67.2211	3055520	2939	SAMN02441598	2524614865	false	1.3	0.85	true			aerobic	false
Bacteria	Proteobacteria	Alphaproteobacteria	Rhodospirillales	Acetobacteraceae	Rubritepida	Rubritepida flocculans		Rubritepida flocculans DSM 14296	1628	73.3754	3839225	3768	SAMN02440628	2524614851	true	1.55	0.95	true	true		aerobic	true	9
Bacteria	Proteobacteria	Alphaproteobacteria	Rhodobacterales	Rhodobacteraceae	Stappia	Stappia stellulata		Stappia stellulata DSM 5886	1624	64.7432	4618579	4239	SAMN02441158	2524614815	true				false		aerobic		10
Bacteria	Proteobacteria	Alphaproteobacteria	Rhizobiales	Hyphomicrobiaceae	Cucumibacter	Cucumibacter marinus		Cucumibacter marinus DSM 18995	1622	62.2375	3711803	3571	SAMN02441550	2524614806	true	1.75	0.5		false		aerobic	true	10
Bacteria	Proteobacteria	Alphaproteobacteria	Caulobacterales	Caulobacteraceae	Brevundimonas	Brevundimonas aveniformis		Brevundimonas aveniformis DSM 17977	1617	65.1384	2577573	2592	SAMN02440608	2524614798	false	1.5	0.35				facultatively aerobic	true	10
Bacteria	Proteobacteria	Alphaproteobacteria	Rhizobiales	Rhizobiaceae	Kaistia	Kaistia adipata		Kaistia adipata DSM 17808	1616	67.1342	4842212	4539	SAMN02441508	2524614770	true						aerobic	false	8.5
Bacteria	Proteobacteria	Alphaproteobacteria	Caulobacterales	Hyphomonadaceae	Hellea	Hellea balneolensis		Hellea balneolensis DSM 19091	1598	48.3823	3208438	3047	SAMN02440888	2524614726	true	4.15	0.38		false		aerobic	true	10
Bacteria	Proteobacteria	Alphaproteobacteria	Rhodobacterales	Rhodobacteraceae	Gemmobacter	Gemmobacter nectariphilus		Gemmobacter nectariphilus DSM 15620	1595	66.2257	4521491	4405	SAMN02440622	2524614723	false	1.65	0.7	false	false		aerobic	false	10
Bacteria	Proteobacteria	Alphaproteobacteria	Rhodospirillales	Rhodospirillaceae	Nisaea	Nisaea denitrificans		Nisaea denitrificans DSM 18348	1592	60.5355	4623999	4286	SAMN02441524	2524614677	true	2.5	0.9				aerobic		10
Bacteria	Proteobacteria	Alphaproteobacteria	Caulobacterales	Caulobacteraceae	Brevundimonas	Brevundimonas naejangsanensis		Brevundimonas naejangsanensis DSM 23858	1582	66.6031	3164519	3025	SAMN02441231	2524614659	false	2.35	0.4				facultatively anaerobic	true	10
Bacteria	Proteobacteria	Alphaproteobacteria	Sphingomonadales	Sphingomonadaceae	Sphingomonas	Sphingomonas jaspsi		Sphingomonas jaspsi DSM 18422	1577	64.6992	2547846	2593	SAMN02198985	2524614649	false	0.85	0.45	true		true	aerobic		10
Bacteria	Proteobacteria	Alphaproteobacteria	Rhizobiales	Hyphomicrobiaceae	Maritalea	Maritalea myrionectae		Maritalea myrionectae DSM 19524	1563	52.6154	3539480	3463	SAMN02441170	2524614608	true	1.5	0.45		false		aerobic	true	10
Bacteria	Proteobacteria	Alphaproteobacteria	Sphingomonadales	Sphingomonadaceae	Sphingopyxis	Sphingopyxis baekryungensis		Sphingopyxis baekryungensis DSM 16222	1551	62.389	3068208	2900	SAMN02441583	2524614570	false	2	0.8			true	aerobic	true	10
Bacteria	Proteobacteria	Alphaproteobacteria	Caulobacterales	Hyphomonadaceae	Ponticaulis	Ponticaulis koreensis		Ponticaulis koreensis DSM 19734	1538	54.8118	3400369	3356	SAMN02441235	2524614539	true	4.85	0.45				aerobic	true	10
Bacteria	Proteobacteria	Alphaproteobacteria	Rhodospirillales	Rhodospirillaceae	Niveispirillum	Niveispirillum irakense		Niveispirillum irakense DSM 11586	1530	62.971	5448896	4727	SAMN02440868	2524023250	false						aerobic	true	10
Bacteria	Proteobacteria	Alphaproteobacteria	Rhodobacterales	Rhodobacteraceae	Pseudodonghicola	Pseudodonghicola xiamenensis		Pseudodonghicola xiamenensis DSM 18339	1519	63.5692	4732531	4511	SAMN02440615	2524023213	true	1.5	0.85		false		aerobic	false	10
Bacteria	Proteobacteria	Alphaproteobacteria	Rhodobacterales	Rhodobacteraceae	Pseudorhodobacter	Pseudorhodobacter ferrugineus		Pseudorhodobacter ferrugineus DSM 5888	1498	58.5019	3430274	3430	SAMN02441236	2524023154	true				false		aerobic	false	10
Bacteria	Proteobacteria	Alphaproteobacteria	Rhizobiales	Methylocystaceae	Pleomorphomonas	Pleomorphomonas koreensis		Pleomorphomonas koreensis DSM 23070	1458	67.1905	4619994	4241	SAMN02440681	2523533619	false	2.25	0.4				aerobic	false	10
Bacteria	Proteobacteria	Alphaproteobacteria	Rhodobacterales	Rhodobacteraceae	Sediminimonas	Sediminimonas qiaohouensis		Sediminimonas qiaohouensis DSM 21189	1451	63.8279	3553881	3466	SAMN02441501	2523533612	true	3	0.465		false		aerobic	false	10
Bacteria	Proteobacteria	Alphaproteobacteria	Rhodospirillales	Rhodospirillaceae	Inquilinus	Inquilinus limosus		Inquilinus limosus DSM 16000	1448	69.907	7409712	6998	SAMN02441506	2523533609	true			false	false		aerobic
Bacteria	Proteobacteria	Alphaproteobacteria	Rhodospirillales	Rhodospirillaceae	Fodinicurvata	Fodinicurvata sediminis		Fodinicurvata sediminis DSM 21159	1442	60.6283	3690548	3490	SAMN02441250	2523533601	true	1.1	0.4		false		facultatively anaerobic	false	10
Bacteria	Proteobacteria	Alphaproteobacteria	Caulobacterales	Hyphomonadaceae	Oceanicaulis	Oceanicaulis alexandrii		Oceanicaulis alexandrii DSM 11625	1430	62.5008	3018426	2839	SAMN02440569	2523533582	true						aerobic	true
Bacteria	Proteobacteria	Alphaproteobacteria	Rhizobiales	Aurantimonadaceae	Aurantimonas	Aurantimonas coralicida		Aurantimonas coralicida DSM 14790	1418	66.7219	4615647	4329	SAMN02441568	2523533557	true	2	1	true			aerobic	true	9.5
Bacteria	Proteobacteria	Alphaproteobacteria	Rhodobacterales	Rhodobacteraceae	Nesiotobacter	Nesiotobacter exalbescens		Nesiotobacter exalbescens DSM 16456	1417	55.0823	4153427	3767	SAMN02441518	2523533556	true	2.6	0.5		false		aerobic
Bacteria	Proteobacteria	Alphaproteobacteria	Sphingomonadales	Sphingomonadaceae	Novosphingobium	Novosphingobium acidiphilum		Novosphingobium acidiphilum DSM 19966	1398	64.2588	3708535	3399	SAMN02440878	2523533537	false	1.4	0.58	true		true	aerobic		10
Bacteria	Proteobacteria	Alphaproteobacteria	Sphingomonadales	Erythrobacteraceae	Porphyrobacter	Porphyrobacter cryptus		Porphyrobacter cryptus DSM 12079	1385	67.8541	2950776	2847	SAMN02440655	2523231068	false			true	true		aerobic	true
Bacteria	Proteobacteria	Alphaproteobacteria	Rhizobiales	Methylocystaceae	Pleomorphomonas	Pleomorphomonas oryzae		Pleomorphomonas oryzae DSM 16300	1384	62.9968	5229912	4849	SAMN02440654	2523231067	true	3	0.75	false			aerobic	false	10
Bacteria	Proteobacteria	Alphaproteobacteria	Rhodospirillales	Rhodospirillaceae	Thalassobaculum	Thalassobaculum salexigens		Thalassobaculum salexigens DSM 19539	1373	67.4197	5080198	4708	SAMN02441503	2523231049	false	1.6	0.7				facultatively anaerobic		10
Bacteria	Proteobacteria	Alphaproteobacteria	Sphingomonadales	Sphingomonadaceae	Sandarakinorhabdus	Sandarakinorhabdus limnophila		Sandarakinorhabdus limnophila DSM 17366	1372	64.487	2613739	2534	SAMN02441589	2523231034	true	0.8	0.31	true	true	true	aerobic	false	9.5
Bacteria	Proteobacteria	Alphaproteobacteria	Rhizobiales	Salinarimonadaceae	Salinarimonas	Salinarimonas rosea		Salinarimonas rosea DSM 21201	1355	71.7784	5244746	4889	SAMN02441547	2522572188	true	1.325	0.7		false		facultatively anaerobic	true	10
Bacteria	Proteobacteria	Alphaproteobacteria	Rhodospirillales	Rhodospirillaceae	Azospirillum	Azospirillum halopraeferens		Azospirillum halopraeferens DSM 3675	1346	70.7059	6510495	5992	SAMN02440867	2522572158	false	3.7	1.05				microaerophilic
Bacteria	Proteobacteria	Alphaproteobacteria	Rhodospirillales	Acetobacteraceae	Acetobacter	Acetobacter nitrogenifigens		Acetobacter nitrogenifigens DSM 23921	1345	60.4545	4270281	3842	SAMN02441211	2522572157	false	1.75	0.15				aerobic	true	9
Bacteria	Proteobacteria	Alphaproteobacteria	Caulobacterales	Hyphomonadaceae	Robiginitomaculum	Robiginitomaculum antarcticum		Robiginitomaculum antarcticum DSM 21748	1336	52.4794	2768821	2643	SAMN02440387	2522125083	true	2.9	0.7	true	false		aerobic	false	10
Bacteria	Proteobacteria	Alphaproteobacteria	Caulobacterales	Hyphomonadaceae	Woodsholea	Woodsholea maritima		Woodsholea maritima DSM 17123	1335	55.6822	3103862	2904	SAMN02440981	2522125070	true	3.45	0.7				aerobic	true
Bacteria	Proteobacteria	Alphaproteobacteria	Rhizobiales	Hyphomicrobiaceae	Hyphomicrobium	Hyphomicrobium zavarzinii		Hyphomicrobium zavarzinii ATCC 27496	1333	63.7305	4646325	4285	SAMN02440966	2521172694	false						aerobic	true
Bacteria	Proteobacteria	Alphaproteobacteria	Rhodobacterales	Rhodobacteraceae	Pannonibacter	Pannonibacter phragmitetus		Pannonibacter phragmitetus DSM 14782	1323	63.1271	4780110	4240	SAMN02441652	2521172637	true	3	0.45		false		facultatively anaerobic	true	10
Bacteria	Proteobacteria	Alphaproteobacteria	Rhodobacterales	Rhodobacteraceae	Yoonia	Yoonia vestfoldensis		Yoonia vestfoldensis DSM 16212	1321	61.846	3718082	3725	SAMN02440979	2521172635	true	3.5	1				aerobic	true	10
Bacteria	Proteobacteria	Alphaproteobacteria	Rhizobiales	Rhizobiaceae	Kaistia	Kaistia granuli		Kaistia granuli DSM 23481	1318	65.8956	4766107	4452	SAMN02441386	2521172615	false	1.2	0.5				aerobic	false	10
Bacteria	Spirochaetes-Phylum	Spirochaetes	Brachyspirales	Brachyspiraceae	Brachyspira	Brachyspira innocens		Brachyspira innocens ATCC 29796	1310	27.7309	3281611	2985	SAMN02440503	2519899694	false	8.5	0.35				anaerobic	true
Bacteria	Spirochaetes-Phylum	Spirochaetes	Brachyspirales	Brachyspiraceae	Brachyspira	Brachyspira hyodysenteriae		Brachyspira hyodysenteriae ATCC 27164	1309	27.0186	3045770	2682	SAMN02441635	2519899693	false						anaerobic	true
Bacteria	Proteobacteria	Alphaproteobacteria	Rhodospirillales	Acetobacteraceae	Elioraea	Elioraea tepidiphila		Elioraea tepidiphila DSM 17972	1302	71.3051	4302251	4122	SAMN02441332	2519899683	true	1.25	0.75	false	false		aerobic		10
Bacteria	Proteobacteria	Alphaproteobacteria	Rhodospirillales	Rhodospirillaceae	Novispirillum	Novispirillum itersonii		Novispirillum itersonii ATCC 12639	1287	63.1299	4291462	3829	SAMN02441318	2519899638	true	0.5					aerobic	true	10
Bacteria	Proteobacteria	Alphaproteobacteria	Caulobacterales	Hyphomonadaceae	Hirschia	Hirschia maritima		Hirschia maritima DSM 19733	1283	44.6233	3351170	3071	SAMN02440469	2519899518	false	1.25	0.85	true	false		aerobic	true	10
Bacteria	Proteobacteria	Alphaproteobacteria	Caulobacterales	Hyphomonadaceae	Henriciella	Henriciella marina		Henriciella marina DSM 19595	1270	59.9347	3277765	3209	SAMN02441054	2519103046	true	1.5	0.55				aerobic	true	10
Bacteria	Proteobacteria	Alphaproteobacteria	Rhodospirillales	Acetobacteraceae	Saccharibacter	Saccharibacter floricola		Saccharibacter floricola DSM 15669	1254	51.2212	2379718	2232	SAMN02440467	2518645607	true	3.25	0.9				aerobic	false	10
Bacteria	Spirochaetes-Phylum	Spirochaetes	Spirochaetales	Spirochaetaceae	Sediminispirochaeta	Sediminispirochaeta bajacaliforniensis		Sediminispirochaeta bajacaliforniensis DSM 16054	1248	49.168	4574849	4271	SAMN02441006	2518645589	true	30	0.25				anaerobic	true
Bacteria	Proteobacteria	Alphaproteobacteria	Rhizobiales		Amorphus	Amorphus coralli		Amorphus coralli DSM 19760	1225	67.1977	4317260	3894	SAMN02440442	2517572147	true	1.75	1.75	false	false		aerobic	false
Bacteria	Proteobacteria	Alphaproteobacteria	Rhodobacterales	Rhodobacteraceae	Ahrensia	Ahrensia kielensis		Ahrensia kielensis DSM 5890	1222	48.0853	3360650	3233	SAMN02441016	2517572121	true	3	0.8	false	false		aerobic	true	10
Bacteria	Proteobacteria	Alphaproteobacteria	Rhodobacterales	Rhodobacteraceae	Limimaricola	Limimaricola hongkongensis		Limimaricola hongkongensis DSM 17492	1219	68.3493	3187778	3095	SAMN02256514	2517434011	true				false		aerobic	false	10
Bacteria	Proteobacteria	Alphaproteobacteria	Rhodospirillales	Geminicoccaceae	Geminicoccus	Geminicoccus roseus		Geminicoccus roseus DSM 18922	1212	68.5471	5698267	5193	SAMN02441221	2517093010	true	1.8		true	true		aerobic		10
Bacteria	Proteobacteria	Alphaproteobacteria	Kordiimonadales	Kordiimonadaceae	Kordiimonas	Kordiimonas gwangyangensis		Kordiimonas gwangyangensis DSM 19435	1208	57.5108	4082210	3720	SAMN02441395	2517093004	true	1.35	0.25		false		aerobic
Bacteria	Proteobacteria	Alphaproteobacteria	Rhodospirillales	Rhodospirillaceae	Rhodovibrio	Rhodovibrio salinarum		Rhodovibrio salinarum DSM 9154	1203	65.9898	4176307	3806	SAMN02597269	2516653055	true			true	true		facultatively aerobic	true
Bacteria	Proteobacteria	Alphaproteobacteria	Rhizobiales	Methylobacteriaceae	Neomegalonema	Neomegalonema perideroedes		Neomegalonema perideroedes DSM 15528	1190	67.2084	3408972	3033	SAMN02441696	2515154196	true	1.75					aerobic	false	10
Bacteria	Proteobacteria	Alphaproteobacteria	Rhodobacterales	Rhodobacteraceae	Wenxinia	Wenxinia marina		Wenxinia marina DSM 24838	1187	70.5467	4175451	4045	SAMN02256455	2515154190	true	1.3	0.75		false		aerobic	false	10
Bacteria	Proteobacteria	Alphaproteobacteria	Rhizobiales	Aurantimonadaceae	Aureimonas	Aureimonas ureilytica		Aureimonas ureilytica DSM 18598	1160	67.2767	5088804	4773	SAMN02440500	2515154138	false	2	1.25				anaerobic	true	10
Bacteria	Proteobacteria	Alphaproteobacteria	Kiloniellales	Kiloniellaceae	Kiloniella	Kiloniella laminariae		Kiloniella laminariae DSM 19542	1156	51.4177	4438786	4162	SAMN02441694	2515154130	true	3.75	0.55		false		facultatively anaerobic	true	9
Bacteria	Spirochaetes-Phylum	Spirochaetes	Spirochaetales	Spirochaetaceae	Alkalispirochaeta	Alkalispirochaeta alkalica		Alkalispirochaeta alkalica DSM 8900	1147	60.5467	3342595	2883	SAMN02440429	2515154091	true	13.5	0.45				facultatively aerobic	true
Bacteria	Proteobacteria	Alphaproteobacteria	Rhizobiales	Aurantimonadaceae	Martelella	Martelella mediterranea		Martelella mediterranea DSM 17316	1139	62.4172	5643707	5198	SAMN02441730	2515154079	true	1.4	1.05				aerobic	false	10
Bacteria	Proteobacteria	Alphaproteobacteria	Caulobacterales	Caulobacteraceae	Asticcacaulis	Asticcacaulis benevestitus		Asticcacaulis benevestitus DSM 16100	1137	58.4163	4986955	4572	SAMN02440406	2515154077	false	1.7	0.6				aerobic	true
Bacteria	Proteobacteria	Alphaproteobacteria	Sphingomonadales	Sphingomonadaceae	Novosphingobium	Novosphingobium nitrogenifigens		Novosphingobium nitrogenifigens DSM 19370	1135	63.9711	4148908	3741	SAMN02441732	2515154075	false						aerobic	false
Bacteria	Spirochaetes-Phylum	Spirochaetes	Spirochaetales	Spirochaetaceae	Treponema	Treponema saccharophilum		Treponema saccharophilum DSM 2985	1072	53.1751	3449536	2862	SAMN02261376	2509276055	false						anaerobic	true
Bacteria	Spirochaetes-Phylum	Spirochaetes	Leptospirales	Leptospiraceae	Leptonema	Leptonema illini		Leptonema illini DSM 21528	1066	54.2647	4521060	4230	SAMN02256522	2506783010	true						aerobic
Bacteria	Spirochaetes-Phylum	Spirochaetes	Leptospirales	Leptospiraceae	Turneriella	Turneriella parva		Turneriella parva DSM 21527	1062	53.6317	4409302	4169	SAMN02232065	2506520013	true	5.5	0.13				aerobic
Bacteria	Spirochaetes-Phylum	Spirochaetes	Spirochaetales	Spirochaetaceae	Treponema	Treponema caldarium		Treponema caldarium DSM 7334	1059	45.5759	3239340	2869	SAMN02232064	2505679006	false	30	0.25				anaerobic	true
Bacteria	Proteobacteria	Alphaproteobacteria	Rhizobiales	Xanthobacteraceae	Azorhizobium	Azorhizobium caulinodans		Azorhizobium caulinodans ORS 571	1050	67.319	5369772	4717	SAMD00060925	641228476	true						microaerophilic
Bacteria	Proteobacteria	Alphaproteobacteria	Rickettsiales	Anaplasmataceae	Ehrlichia	Ehrlichia muris		Ehrlichia muris AS145	1017	29.6641	1196717	904	SAMN02641637	2558309078	false	0.95	0.85				aerobic
Bacteria	Proteobacteria	Alphaproteobacteria	Rhodobacterales	Rhodobacteraceae	Leisingera	Leisingera methylohalidivorans		Leisingera methylohalidivorans DSM 14336	1016	62.328	4650965	4530	SAMN02769646	2512564009	true	1.25	0.45	false	false		aerobic	false
Bacteria	Proteobacteria	Alphaproteobacteria	Sphingomonadales	Sphingomonadaceae	Sphingomonas	Sphingomonas sanxanigenens		Sphingomonas sanxanigenens DSM 19645	1011	66.7808	6205896	5855	SAMN02641489	2558860262	false	1.75	0.75			true	aerobic	false	10
Bacteria	Spirochaetes-Phylum	Spirochaetes	Spirochaetales	Borreliaceae	Borrelia	Borrelia valaisiana		Borrelia valaisiana VS116	999	27.4772	1258863	1353	SAMN02436326	2571042844	false						microaerophilic
Bacteria	Proteobacteria	Alphaproteobacteria	Rhodobacterales	Rhodobacteraceae	Octadecabacter	Octadecabacter arcticus		Octadecabacter arcticus 238	995	55.1491	5478249	4683	SAMN02603620	2512564006	true	3.2	0.7	false	false		aerobic	false	10
Bacteria	Proteobacteria	Alphaproteobacteria	Rhodobacterales	Rhodobacteraceae	Octadecabacter	Octadecabacter antarcticus		Octadecabacter antarcticus 307	994	54.616	4875481	4492	SAMN02603621	2510461047	false	3.2	0.7		false		facultatively aerobic	false	10
Bacteria	Spirochaetes-Phylum	Spirochaetes	Leptospirales	Leptospiraceae	Leptospira	Leptospira biflexa		Leptospira biflexa Patoc 1	988	38.8947	3951448	3726	SAMN02603347	642555137	false						aerobic
Bacteria	Proteobacteria	Alphaproteobacteria	Rhodobacterales	Rhodobacteraceae	Salipiger	Salipiger bermudensis		Salipiger bermudensis HTCC2601	958	66.441	5425920	5452	SAMN02436105	648276709	false	1.75	0.85	false	false		facultatively anaerobic	false	10
Bacteria	Proteobacteria	Alphaproteobacteria	Rhodobacterales	Rhodobacteraceae	Maritimibacter	Maritimibacter alkaliphilus		Maritimibacter alkaliphilus HTCC2654	957	64.1268	4529231	4712	SAMN02436110	648276686	true	2.225	0.85	false	false		aerobic	false	10
Bacteria	Proteobacteria	Alphaproteobacteria	Rhizobiales	Aurantimonadaceae	Aurantimonas	Aurantimonas manganoxydans		Aurantimonas manganoxydans SI85-9A1	956	66.7455	4324240	3650	SAMN02436161	638341009	false	1.05	0.65				aerobic
Bacteria	Spirochaetes-Phylum	Spirochaetes	Leptospirales	Leptospiraceae	Leptospira	Leptospira licerasiae		Leptospira licerasiae VAR 010	873	41.1302	4211147	3931	SAMN02436421	2537561870	false						aerobic
Bacteria	Proteobacteria	Alphaproteobacteria	Rickettsiales	Rickettsiaceae	Rickettsia	Rickettsia sibirica		Rickettsia sibirica 246	864	32.4694	1250020	1234	SAMN02393728	638341178	false
Bacteria	Proteobacteria	Alphaproteobacteria	Rhizobiales	Brucellaceae	Ochrobactrum	Ochrobactrum intermedium		Ochrobactrum intermedium LMG 3301	863	57.7443	4725392	4363	SAMN02472089	645058765	false						aerobic	true
Bacteria	Proteobacteria	Alphaproteobacteria	Magnetococcales	Magnetococcaceae	Magnetococcus	Magnetococcus marinus		Magnetococcus marinus MC-1	759	54.1675	4719581	3716	SAMN02598452		true	1.5					microaerophilic	true	10
Bacteria	Spirochaetes-Phylum	Spirochaetes	Spirochaetales	Spirochaetaceae	Sphaerochaeta	Sphaerochaeta pleomorpha		Sphaerochaeta pleomorpha Grapes	734	46.1973	3590853	3159	SAMN02261363	2508501070	false	1.4					anaerobic	false
Bacteria	Spirochaetes-Phylum	Spirochaetes	Spirochaetales	Spirochaetaceae	Sphaerochaeta	Sphaerochaeta globosa		Sphaerochaeta globosa Buddy	733	48.8743	3316466	3017	SAMN00713587	650377973	true	14					anaerobic	false
Bacteria	Spirochaetes-Phylum	Spirochaetes	Spirochaetales	Spirochaetaceae	Treponema	Treponema primitia		Treponema primitia ZAS-2	608	50.8375	4059867	3522	SAMN02603452	650716102	false	5	0.2				anaerobic	true
Bacteria	Spirochaetes-Phylum	Spirochaetes	Spirochaetales	Spirochaetaceae	Treponema	Treponema denticola		Treponema denticola ATCC 35405	607	37.8738	2843201	2767	SAMN02603967	637000327	false						anaerobic	true
Bacteria	Spirochaetes-Phylum	Spirochaetes	Spirochaetales	Spirochaetaceae	Treponema	Treponema brennaborense		Treponema brennaborense DSM 12168	606	51.4729	3055580	2531	SAMN00713613	650716100	false	6.5	0.4				anaerobic	true
Bacteria	Spirochaetes-Phylum	Spirochaetes	Spirochaetales	Spirochaetaceae	Treponema	Treponema azotonutricium		Treponema azotonutricium ZAS-9	605	49.7976	3855661	3474	SAMN02603453	650716099	false	11	0.25				anaerobic
Bacteria	Spirochaetes-Phylum	Spirochaetes	Spirochaetales	Spirochaetaceae	Spirochaeta	Spirochaeta thermophila		Spirochaeta thermophila DSM 6578	604	60.9183	2560222	2264	SAMN00191235	2506381022	false	33	0.225				anaerobic	true
Bacteria	Spirochaetes-Phylum	Spirochaetes	Spirochaetales	Spirochaetaceae	Spirochaeta	Spirochaeta africana		Spirochaeta africana DSM 8902	603	57.7662	3285855	2782	SAMN02232053	2509276057	false	22.5	0.275				anaerobic	true
Bacteria	Spirochaetes-Phylum	Spirochaetes	Spirochaetales	Borreliaceae	Borrelia	Borrelia burgdorferi		Borrelia burgdorferi B31	602	28.1807	1521153	1339	SAMN02603966	637000036	false	17	0.215				microaerophilic
Bacteria	Spirochaetes-Phylum	Spirochaetes	Brachyspirales	Brachyspiraceae	Brachyspira	Brachyspira pilosicoli		Brachyspira pilosicoli P43/6/78	601	27.9173	2555556	2208	SAMN02603038	2521172718	false	6	0.25				anaerobic	true
Bacteria	Spirochaetes-Phylum	Spirochaetes	Brachyspirales	Brachyspiraceae	Brachyspira	Brachyspira intermedia		Brachyspira intermedia PWS/A	600	27.2125	3308048	2872	SAMN02603670	2511231202	false	8.75	0.4				anaerobic	true
Bacteria	Proteobacteria	Alphaproteobacteria	Rhizobiales	Rhizobiaceae	Rhizobium	Rhizobium etli		Rhizobium etli CFN42	485	61.0283	6530228	5963	SAMN02603106	640427137	false	2.5	0.75				aerobic	true
Bacteria	Proteobacteria	Alphaproteobacteria	Rickettsiales	Anaplasmataceae	Ehrlichia	Ehrlichia ruminantium		Ehrlichia ruminantium Welgevonden	470	27.4789	1512977	958	SAMEA3138255	639279309	false						aerobic
Bacteria	Proteobacteria	Alphaproteobacteria	Rhodospirillales	Rhodospirillaceae	Pararhodospirillum	Pararhodospirillum photometricum		Pararhodospirillum photometricum DSM 122	469	64.7433	3876036	3286	SAMEA2272054	2513237204	false			true	true		anaerobic
Bacteria	Proteobacteria	Alphaproteobacteria	Rickettsiales	Rickettsiaceae	Rickettsia	Rickettsia typhi		Rickettsia typhi Wilmington	449	28.9194	1111496	838	SAMN02603327	637000246	false
Bacteria	Proteobacteria	Alphaproteobacteria	Rickettsiales	Rickettsiaceae	Rickettsia	Rickettsia prowazekii		Rickettsia prowazekii Breinl	448	29.0057	1109301	920	SAMN01983876	2541047049	true
Bacteria	Proteobacteria	Alphaproteobacteria	Rickettsiales	Anaplasmataceae	Neorickettsia	Neorickettsia sennetsu		Neorickettsia sennetsu Miyayama	447	41.0843	859006	932	SAMN02604016	637000191	false						aerobic
Bacteria	Proteobacteria	Alphaproteobacteria	Rickettsiales	Anaplasmataceae	Neorickettsia	Neorickettsia risticii		Neorickettsia risticii Illinois	446	41.2713	879977	898	SAMN02603947	644736395	false	0.85	0.575				aerobic
Bacteria	Proteobacteria	Alphaproteobacteria	Rickettsiales	Anaplasmataceae	Ehrlichia	Ehrlichia chaffeensis		Ehrlichia chaffeensis Arkansas	445	30.1007	1176248	1105	SAMN02604010	637000098	false						aerobic
Bacteria	Proteobacteria	Alphaproteobacteria	Rhizobiales	Bartonellaceae	Bartonella	Bartonella henselae		Bartonella henselae Houston-1	443	38.2303	1931047	1488	SAMEA3138249	637000027	false						aerobic
Bacteria	Proteobacteria	Alphaproteobacteria	Rhodobacterales	Rhodobacteraceae	Ruegeria	Ruegeria pomeroyi		Ruegeria pomeroyi DSS-3	427	64.0696	4601053	4252	SAMN02604003	637000267	false				false		aerobic	true
Bacteria	Proteobacteria	Alphaproteobacteria	Rhizobiales	Brucellaceae	Brucella	Brucella melitensis		Brucella melitensis 16M	424	57.2225	3294921	3198	SAMN02603416	637000040	true						aerobic
Bacteria	Proteobacteria	Alphaproteobacteria	Sphingomonadales	Sphingomonadaceae	Zymomonas	Zymomonas mobilis	Zymomonas mobilis subsp. pomaceae	Zymomonas mobilis subsp. pomaceae ATCC 29192	374	44.0361	2061413	1748	SAMN02232067	650716107	false						facultatively anaerobic
Bacteria	Proteobacteria	Alphaproteobacteria	Sphingomonadales	Sphingomonadaceae	Sphingomonas	Sphingomonas wittichii		Sphingomonas wittichii RW1	373	67.9012	5915246	5345	SAMN02598383	640427144	false	1.2	0.5	false	false		aerobic	true	10
Bacteria	Proteobacteria	Alphaproteobacteria	Sphingomonadales	Sphingomonadaceae	Sphingopyxis	Sphingopyxis alaskensis		Sphingopyxis alaskensis RB2256	372	65.4581	3373713	3195	SAMN02598319	637000271	false						aerobic
Bacteria	Proteobacteria	Alphaproteobacteria	Sphingomonadales	Sphingomonadaceae	Novosphingobium	Novosphingobium aromaticivorans		Novosphingobium aromaticivorans DSM 12444	371	65.1126	4233314	3937	SAMN02598432	640427126	false				false	true	aerobic	false	10
Bacteria	Proteobacteria	Alphaproteobacteria	Rickettsiales	Rickettsiaceae	Rickettsia	Rickettsia japonica		Rickettsia japonica YH	370	32.35	1283087	971	SAMD00060967	2511231062	false	1.15	0.45				aerobic
Bacteria	Proteobacteria	Alphaproteobacteria	Rickettsiales	Rickettsiaceae	Rickettsia	Rickettsia heilongjiangensis		Rickettsia heilongjiangensis 054	369	32.3228	1278468	1297	SAMN02602971	650716082	false						aerobic	false
Bacteria	Proteobacteria	Alphaproteobacteria	Rickettsiales	Rickettsiaceae	Rickettsia	Rickettsia bellii		Rickettsia bellii RML 369-C	368	31.6459	1522076	1429	SAMN02603144	637000242	false	2.5	0.35				aerobic
Bacteria	Proteobacteria	Alphaproteobacteria	Rhodospirillales	Rhodospirillaceae	Rhodospirillum	Rhodospirillum rubrum		Rhodospirillum rubrum ATCC 11170	367	65.3787	4406557	3841	SAMN02598538	637000241	true						facultatively aerobic
Bacteria	Proteobacteria	Alphaproteobacteria	Rhodospirillales	Acetobacteraceae	Granulibacter	Granulibacter bethesdensis		Granulibacter bethesdensis CGDNIH1	366	59.0721	2708355	2437	SAMN02603769	637000123	true						aerobic	false
Bacteria	Proteobacteria	Alphaproteobacteria	Rhodospirillales	Acetobacteraceae	Acidiphilium	Acidiphilium multivorum		Acidiphilium multivorum AIU 301	365	66.9703	4214744	3949	SAMD00060977	650716002	false	2.65	0.7	true	true		aerobic	true	10
Bacteria	Proteobacteria	Alphaproteobacteria	Rhodospirillales	Acetobacteraceae	Gluconacetobacter	Gluconacetobacter diazotrophicus		Gluconacetobacter diazotrophicus PAl 5	364	66.323	3914947	3501	SAMN02598444	643348555	false						aerobic	true	10
Bacteria	Proteobacteria	Alphaproteobacteria	Rhodobacterales	Rhodobacteraceae	Roseobacter	Roseobacter litoralis		Roseobacter litoralis Och 149	363	57.2311	4745450	4537	SAMN02603624	2510065042	true			true	true		aerobic	true	10
Bacteria	Proteobacteria	Alphaproteobacteria	Rhodobacterales	Rhodobacteraceae	Roseobacter	Roseobacter denitrificans		Roseobacter denitrificans Och 114	362	58.88	4331234	4129	SAMN02602987	639633056	false			true	true		aerobic	true	10
Bacteria	Proteobacteria	Alphaproteobacteria	Rhodobacterales	Rhodobacteraceae	Dinoroseobacter	Dinoroseobacter shibae		Dinoroseobacter shibae DFL 12	361	65.5246	4417868	4194	SAMN02598387	2501004205	true	0.65	0.5		true		aerobic	true	10
Bacteria	Proteobacteria	Alphaproteobacteria	Rhizobiales	Rhodobiaceae	Parvibaculum	Parvibaculum lavamentivorans		Parvibaculum lavamentivorans DS-1	360	62.3281	3914745	3636	SAMN00623055	640753040	true	0.8	0.2				aerobic	false	11
Bacteria	Proteobacteria	Alphaproteobacteria	Rhizobiales	Rhizobiaceae	Rhizobium	Rhizobium tropici		Rhizobium tropici CIAT 899	359	59.49	6686331	6287	SAMN02604105	2524023199	false	1.75	0.6				aerobic	true
Bacteria	Proteobacteria	Alphaproteobacteria	Rhizobiales	Phyllobacteriaceae	Mesorhizobium	Mesorhizobium opportunistum		Mesorhizobium opportunistum WSM2075	357	62.8675	6884444	6508	SAMN02232036	2503198000	false						aerobic
Bacteria	Proteobacteria	Alphaproteobacteria	Rhizobiales	Phyllobacteriaceae	Mesorhizobium	Mesorhizobium australicum		Mesorhizobium australicum WSM2073	356	62.8437	6200534	5792	SAMN02232035	2509276022	false						aerobic
Bacteria	Proteobacteria	Alphaproteobacteria	Rhizobiales	Methylobacteriaceae	Methylobacterium	Methylobacterium radiotolerans		Methylobacterium radiotolerans JCM 2831	355	71.0354	6899110	6431	SAMN00000277	641522638	false	1.95	0.7				aerobic	true
Bacteria	Proteobacteria	Alphaproteobacteria	Rhizobiales	Methylobacteriaceae	Methylorubrum	Methylorubrum populi		Methylorubrum populi BJ001	354	69.3603	5848997	5365	SAMN00000038	642555139	false	5.5	0.9		true		aerobic	true	10
Bacteria	Proteobacteria	Alphaproteobacteria	Rhizobiales	Methylobacteriaceae	Methylobacterium	Methylobacterium nodulans		Methylobacterium nodulans ORS 2060	353	68.4438	8839022	8309	SAMN00000043	643348564	false	1.25	0.9				aerobic	true
Bacteria	Proteobacteria	Alphaproteobacteria	Rhizobiales	Methylobacteriaceae	Methylobacterium	Methylobacterium dichloromethanicum		Methylobacterium dichloromethanicum DM4	352	67.9965	6123851	5741	SAMEA3138288	644736387	false	1.5	0.9				aerobic	true	10
Bacteria	Proteobacteria	Alphaproteobacteria	Rhizobiales	Hyphomicrobiaceae	Rhodomicrobium	Rhodomicrobium vannielii		Rhodomicrobium vannielii ATCC 17100	351	62.2484	4014469	3565	SAMN00007427	649633090	true	2.8	1.2	true	true		anaerobic	false
Bacteria	Proteobacteria	Alphaproteobacteria	Rhizobiales	Hyphomicrobiaceae	Pelagibacterium	Pelagibacterium halotolerans		Pelagibacterium halotolerans B2	350	61.3641	3948887	3881	SAMN02604343	2511231054	true	2.5	0.5				aerobic	true	9.5
Bacteria	Proteobacteria	Alphaproteobacteria	Rhizobiales	Hyphomicrobiaceae	Hyphomicrobium	Hyphomicrobium denitrificans		Hyphomicrobium denitrificans ATCC 51888	349	60.8124	3638969	3512	SAMN02598499	648028034	false	2	0.45				aerobic		9
Bacteria	Proteobacteria	Alphaproteobacteria	Rhizobiales	Brucellaceae	Ochrobactrum	Ochrobactrum anthropi		Ochrobactrum anthropi ATCC 49188	348	56.125	5205777	4799	SAMN02598421	640753038	true						aerobic	true
Bacteria	Proteobacteria	Alphaproteobacteria	Rhizobiales	Brucellaceae	Brucella	Brucella microti		Brucella microti CCM 4915	347	57.2543	3337364	3287	SAMN02603148	644736332	false	1	0.65				aerobic	false	9.5
Bacteria	Proteobacteria	Alphaproteobacteria	Rhizobiales	Brucellaceae	Brucella	Brucella suis		Brucella suis 1330	346	57.2513	3315163	3266	SAMN02604297	2519103110	false
Bacteria	Proteobacteria	Alphaproteobacteria	Rhizobiales	Brucellaceae	Brucella	Brucella ovis		Brucella ovis ATCC 25840	345	57.1946	3275590	2892	SAMN02604024	640427105	false						aerobic	false
Bacteria	Proteobacteria	Alphaproteobacteria	Rhizobiales	Brucellaceae	Brucella	Brucella canis		Brucella canis ATCC 23365	344	57.2427	3312769	3251	SAMN02604295	641228480	false	1.25	0.5				aerobic	false
Bacteria	Proteobacteria	Alphaproteobacteria	Rhodobacterales	Rhodobacteraceae	Rhodobacter	Rhodobacter sphaeroides		Rhodobacter sphaeroides 2.4.1	343	68.7909	4602877	4280	SAMN02598537	640069327	false			true	true		facultatively aerobic
Bacteria	Proteobacteria	Alphaproteobacteria	Rhizobiales	Bradyrhizobiaceae	Oligotropha	Oligotropha carboxidovorans		Oligotropha carboxidovorans OM5	342	62.3995	3745629	3722	SAMN02603611	2576861421	true	1.3	0.55	false			aerobic	true	10
Bacteria	Proteobacteria	Alphaproteobacteria	Rhizobiales	Bradyrhizobiaceae	Nitrobacter	Nitrobacter winogradskyi		Nitrobacter winogradskyi Nb-255	341	62.049	3402093	3122	SAMN02598308	637000193	true						aerobic	false
Bacteria	Proteobacteria	Alphaproteobacteria	Rhizobiales	Bradyrhizobiaceae	Nitrobacter	Nitrobacter hamburgensis		Nitrobacter hamburgensis X14	340	61.6173	5011522	4326	SAMN02598307	637000192	false	1.5	0.65				aerobic	true
Bacteria	Proteobacteria	Alphaproteobacteria	Rhizobiales	Bradyrhizobiaceae	Bradyrhizobium	Bradyrhizobium japonicum		Bradyrhizobium japonicum USDA 6	339	63.6656	9207384	8829	SAMD00060992	2511231207	true	2.1	0.7				aerobic	true
Bacteria	Proteobacteria	Alphaproteobacteria	Rhizobiales	Beijerinckiaceae	Methylocella	Methylocella silvestris		Methylocella silvestris BL2	338	63.0834	4305430	3818	SAMN00000045	643348565	false						aerobic
Bacteria	Proteobacteria	Alphaproteobacteria	Rhizobiales	Beijerinckiaceae	Beijerinckia	Beijerinckia indica		Beijerinckia indica ATCC 9039	337	56.983	4418616	3784	SAMN02598441	641522606	true						aerobic
Bacteria	Proteobacteria	Alphaproteobacteria	Rhizobiales	Bartonellaceae	Bartonella	Bartonella tribocorum		Bartonella tribocorum CIP 105476	336	38.8222	2642404	2154	SAMEA3138339	641228478	false	1.5	0.5				aerobic	false
Bacteria	Proteobacteria	Alphaproteobacteria	Rhizobiales	Bartonellaceae	Bartonella	Bartonella bacilliformis		Bartonella bacilliformis KC583	335	38.2387	1445021	1283	SAMN02604047	639633009	true						aerobic
Bacteria	Proteobacteria	Alphaproteobacteria	Parvularculales	Parvularculaceae	Parvularcula	Parvularcula bermudensis		Parvularcula bermudensis HTCC2503	334	60.6561	2902643	2687	SAMN02603918	648028050	true	1.2	0.85	true	false		aerobic	true
Bacteria	Proteobacteria	Alphaproteobacteria	Caulobacterales	Hyphomonadaceae	Hyphomonas	Hyphomonas neptunium		Hyphomonas neptunium ATCC 15444	333	61.9303	3705021	3505	SAMN02604041	637000135	false						aerobic	true
Bacteria	Proteobacteria	Alphaproteobacteria	Caulobacterales	Caulobacteraceae	Caulobacter	Caulobacter segnis		Caulobacter segnis ATCC 21756	332	67.6669	4655622	4139	SAMN02598513	646564519	false						aerobic
Bacteria	Proteobacteria	Alphaproteobacteria	Caulobacterales	Caulobacteraceae	Brevundimonas	Brevundimonas subvibrioides		Brevundimonas subvibrioides ATCC 15264	331	68.4227	3445263	3327	SAMN00007485	648028010	false			true	false		aerobic
Bacteria	Proteobacteria	Alphaproteobacteria	Caulobacterales	Caulobacteraceae	Asticcacaulis	Asticcacaulis excentricus		Asticcacaulis excentricus CB 48	330	59.5081	4308776	3763	SAMN00002561	649633007	true			false			aerobic
Bacteria	Proteobacteria	Alphaproteobacteria	Rhizobiales	Xanthobacteraceae	Starkeya	Starkeya novella		Starkeya novella ATCC 8093	130	67.8847	4765023	4431	SAMN02598514	648028054	true						aerobic	false	10
Bacteria	Spirochaetes-Phylum	Spirochaetes	Spirochaetales	Spirochaetaceae	Sphaerochaeta	Sphaerochaeta coccoides		Sphaerochaeta coccoides DSM 17374	121	50.558	2227296	1822	SAMN00713608	2503904012	false	1.25					anaerobic	false
Bacteria	Proteobacteria	Alphaproteobacteria	Caulobacterales	Hyphomonadaceae	Hirschia	Hirschia baltica		Hirschia baltica IFAM 1418	115	45.1898	3540114	3187	SAMN02598497	644736375	true	3.25	0.75				aerobic	true
Bacteria	Spirochaetes-Phylum	Spirochaetes	Spirochaetales	Spirochaetaceae	Treponema	Treponema succinifaciens		Treponema succinifaciens DSM 2489	104	39.1632	2731853	2452	SAMN00713601	2504557012	false	6	0.3				anaerobic
Bacteria	Spirochaetes-Phylum	Spirochaetes	Spirochaetales	Spirochaetaceae	Sediminispirochaeta	Sediminispirochaeta smaragdinae		Sediminispirochaeta smaragdinae DSM 11293	71	48.9651	4653970	4219	SAMN00017394	648028052	false	17.5	0.4				anaerobic	true
Bacteria	Spirochaetes-Phylum	Spirochaetes	Brachyspirales	Brachyspiraceae	Brachyspira	Brachyspira murdochii		Brachyspira murdochii DSM 12563	16	27.7514	3241804	2809	SAMN00001910	646564514	false						anaerobic

## Sheet: Specific phenotypic comparisons
Taxon	References	DOIs	Gram stain	Cell morphology	Motility (any)	Flagella	Major polar lipids	Major fatty acids	Major quinones	Carotenoids	Bacteriochlorophyll a	Oxygen relationship	Energy metabolism	Catalase reaction	Oxidase reaction	Temperature range	Requires NaCl	Traditionally calculated G+C content	Sequence-derived G+C content	Taxonomic Consequence
Acetobacteraceae	Gillis_and_De_Ley_1980	10.1099/00207713-30-1-7	Gram-variable	ellipsoidal to rod	variable	three to eight polar flagella	?	?	?	?	?	aerobic	?	positive	?	25-30 °C	?	?		removed Stella
Actibacterium	Guo_et_al_2017c; Lucena_et_al_2012	10.1099/ijsem.0.002417; 10.1099/ijs.0.038026-0	Gram-negative	oval, rods	non-motile	absent	PG	(C18:1 ω7c and/or C18:1 ω6c)	Q-10	?	?	aerobic	chemoorganotrophic	positive	positive	?	?	57.8-64.3		merged with Confluentimicrobium; included Confluentimicrobium lipolyticum, Confluentimicrobium naphthalenivorans
Acuticoccus	Hou_et_al_2015a	10.1007/s00284-014-0698-1	Gram-negative	oval	gliding	absent	PL1, PL2, AL1, AL2, AL3, PC, PG, GL	(C18:1 ω7c and/or C18:1 ω6c), C19:0 ω8c cyclo, C18:0, C20:1 ω7c, C16:0	Q-10	?	?	aerobic	?	positive	positive	15-50 °C	yes			placed in new family Amorphaceae
Aestuariispira insulae	Park_et_al_2014x	10.1099/ijs.0.060772-0	Gram-negative	curved-to-spiral rods	non-motile	absent	PG, PE, AL, GL	C18:1 ω7c	Q-10	?	?	aerobic	?	positive	positive	15-37 °C	yes			placed in Kiloniellaceae
Afifella	Urdiain_et_al_2008	10.1016/j.syapm.2008.07.002	Gram-negative	rods	motile	one to various polar, sub-polar or randomly distributed Flagella	PE, PG, DPG, PC, GL1, PME	C18:1, C18:0	Q-10, MK-10	present	present	microaerophilic	chemoorganotrophic	?	?	?	yes			placed in new family Afifellaceae
Afipia felis	Brenner_et_al_1991; La_Scola_et_al_2002	none; 10.1099/ijs.0.02149-0	Gram-negative	rods	motile	polar or subpolar flagella	?	CBr19:1, C18:1 ω7c	?	?	?	?	?	negative	positive	25-30 °C	no	62.5		~
Agrobacterium	Conn_1942; Judicial-Commission_1995; Sawada_et_al_1993	none; 10.1099/00207713-45-1-195; 10.1099/00207713-43-4-694	Gram-negative	rods	motile	peritrichous flagella	?	?	Q-10	?	?	aerobic	chemoorganotrophic	positive	?	?	?			removed Agrobacterium meteori
Agrobacterium larrymoorei	Young_2004	10.1099/ijs.0.02870-0	Gram-negative	rods	motile	peritrichous flagella	?	?	?	?	?	aerobic	?	?	?	?	?			~
Agrobacterium meteori	Rueger_and_Hoefle_1992	10.1099/00207713-42-1-133	Gram-negative	cocci, rods	motile	peritrichous flagella	?	?	?	?	?	aerobic	?	?	positive	20-30 °C	?	58		placed in Ruegeria
Agrobacterium rubi	Young_et_al_2001	10.1099/00207713-51-1-89	Gram-negative	?	?	?	?	?	?	?	?	aerobic	?	?	?	?	?			~
Ahrensia	Liu_et_al_2016; Uchino_et_al_1998	10.1099/ijsem.0.000805; 10.2323/jgam.44.201	Gram-negative	rods	motile	polar or peritrichous flagella	PG, DPG, PC, PE, PME	(C18:1 ω7c and/or C18:1 ω6c)	Q-10	?	?	aerobic	?	positive	positive	?	?	48.1–50.1	48.09-50.13	placed in new family Ahrensiaceae
Albidovulum	Albuquerque_et_al_2002	10.1128/aem.68.9.4266-4273.2002	Gram-negative	rods	variable	?	PE, PG	?	Q-10	absent	absent	aerobic	chemoorganotrophic	positive	positive	?	?			removed Albidovulum xiamenense
Albidovulum xiamenense	Yin_et_al_2012	10.1099/ijs.0.034454-0	Gram-negative	rods	motile	polar flagella	PC, PG, PE	C18:1 ω7c, C19:0 cyclo ω8c	Q-10	?	?	aerobic	?	positive	positive	?	yes			placed in new genus Meinhardsimonia
Algimonas	Fukui_et_al_2013a; Fukui_et_al_2013b; Liu_et_al_2015i	10.1099/ijs.0.040485-0; 10.1099/ijs.0.053405-0; 10.1099/ijsem.0.000402	Gram-negative	rods	motile	polar flagellum	PG, GUDG, MGDG	C18:1 ω7c	Q-10	present	absent	aerobic	?	?	?	?	yes	54.3-60.6	54.90-60.60	~
Aliidongia	Chen_et_al_2017b	10.1099/ijsem.0.001588	Gram-negative	rods	motile	single polar flagellum	PE, PME, DPG, PG, AL	C17:0 iso, C18:1 ω7c, C19:0 ω8c cyclo	Q-10	?	absent	aerobic	?	positive	positive	10-37 °C	no			removed from Rhodospirillaceae as incertae sedis
Alkalimicrobium pacificum	Zhang_et_al_2015c	10.1099/ijs.0.000282	Gram-negative	rods	non-motile	absent	PC, PE, PG	(C18:1 ω7c and/or C18:1 ω6c), anteiso-C15:0, anteiso-C17:0	Q-10	?	?	aerobic	?	positive	positive	4-50 °C	no	60.2		later heterotypic synonym of Mameliella alba
Allorhizobium	De_Lajudie_et_al_1998	10.1099/00207713-48-4-1277	Gram-negative	rods	?	?	?	?	?	?	?	aerobic	chemoorganotrophic	?	?	?	?			included Rhizobium oryziradicis, Rhizobium taibaishanense
Allorhizobium vitis	Conn_1942; Mousavi_et_al_2015; Ophel_and_Kerr_1990	none; 10.1016/j.syapm.2014.12.003; 10.1099/00207713-40-3-236	Gram-negative	rods	motile	peritrichous flagella	?	?	?	?	?	aerobic	?	?	?	?	?			~
Alsobacter	Bao_et_al_2014	10.1099/ijs.0.054783-0	Gram-negative	rods	non-motile	absent	DPG, PC, PE, PG	C18:1 ω7c	Q-10	?	?	aerobic	chemoorganotrophic	positive	positive	10-40 °C	no			~
Aminobacter	Kaempfer_et_al_2002; Urakami_et_al_1992	10.1099/00207713-52-3-835; 10.1099/00207713-42-1-84	Gram-negative	rods	motile	present	?	C18:1, 3-OH C12:0	Q-10	?	?	aerobic	chemoheterotrophic	positive	positive	30-37 °C	?	62-64		merged with Carbophilus
Amorphus	Zeevi-Ben-Yosef_et_al_2008	10.1099/ijs.0.65462-0	Gram-negative	variable	non-motile	absent	?	C18:1 ω7c, C19:0 cyclo ω8c	?	?	?	?	?	?	?	4-37 °C	yes			placed in new family Amorphaceae
Ancalomicrobiaceae	Dahal_et_al_2018	10.1099/ijsem.0.002772	Gram-negative	?	non-motile	?	PE, PC, PG, DPG	(C18:1 ω7c and/or C18:1 ω6c), (C16:1 ω7c and/or C16:1 ω6c), C16:0	Q-10	?	?	facultatively anaerobic	?	?	?	?	?			included Prosthecomicrobium
Ancalomicrobium	Dahal_et_al_2018; Staley_1968	10.1099/ijsem.0.002772; none	Gram-negative	prothecal	non-motile	?	PE, DPG, PC, PG	(C18:1 ω7c and/or C18:1 ω6c), C14:0 2-OH, C16:0, (C16:1 ω7c and/or C16:1 ω6c)	Q-10	?	?	aerobic	chemoorganotrophic	positive	?	?	?			~
Ancylobacter	Raj_1983	10.1099/00207713-33-2-397	Gram-negative	vibrioid	non-motile	?	?	?	?	?	?	aerobic	?	?	?	?	?			~
Anderseniella	Brettar_et_al_2007	10.1099/ijs.0.65007-0	Gram-negative	rods	non-motile	absent	?	C18:1 ω7c, C16:0, C19:0 cylclo ω8c	?	present	absent	aerobic	heterotrophic	positive	positive	10-37 °C	yes			tentatively placed in Parvibaculaceae
Angulomicrobium	Vasileva_et_al_1979	none	Gram-negative	cocci	non-motile	?	?	?	?	?	?	aerobic	chemoorganotrophic	positive	positive	15-35 °C	?			tentatively placed in Xanthobacteraceae
Aquabacter	Irgens_et_al_1991	none	Gram-negative	rods	non-motile	present	?	?	?	?	?	aerobic	chemoorganotrophic	positive	positive	25-37 °C	?			placed in Xanthobacteraceae
Aquamicrobium	Bambauer_et_al_1998; Lipski_and_Kaempfer_2012; Wu_et_al_2014b	none; 10.1099/ijs.0.038224-0; 10.1007/s10482-014-0174-8	Gram-negative	rods	variable	?	PG, PC, PE	C18:1 ω7c, C18:1 ω6c	Q-10	?	?	aerobic	?	?	?	?	?	56.9-63.5		~
Arboricoccus	Proenca_et_al_2018	10.1016/j.syapm.2017.11.006	Gram-negative	diplococci	non-motile	?	?	C16:0, C19:0 ω8c cylclo, C18:0 12-methyl	Q-10	?	?	facultatively aerobic	?	?	?	?	?			~
Arsenicitalea	Mu_et_al_2016	10.1099/ijsem.0.001543	Gram-negative	rods	non-motile	?	DPG, PG, GL	C16:0, C18:0, C18:1 ω7c 11-methyl, (C18:1 ω7c and/or C18:1 ω6c)	Q-10	?	?	aerobic	?	positive	positive	15-42 °C	yes			placed in new family Devosiaceae
Aurantimonadaceae	Garrity_et_al_2003	none	?	?	?	?	?	?	?	?	?	?	?	?	?	?	?			removed Martelella; placed in Hyphomicrobiales
Aurantimonas	Anderson_et_al_2009a; Denner_et_al_2003; Liu_et_al_2016l; Rathsack_et_al_2011	10.1080/01490450902724840; 10.1099/ijs.0.02359-0; 10.1099/ijsem.0.001320; 10.1099/ijs.0.027029-0	Gram-negative	rods	motile	?	PG, PC, DPG, PME, PDE	C18:1 ω7c, C19:0 cyclo ω8c, C16:0	Q-10	present	?	aerobic	?	positive	positive	?	yes			placed in new familiy Aurantimonadaceae (was not validly published)
Aureimonas	Rathsack_et_al_2011	10.1099/ijs.0.027029-0	Gram-negative	rods	?	?	DPG, PME, PC, PG, PE, L, AL, SQDG	C18:1 ω7c, C16:0, C18:1 2-OH, C18:1, C19:1 cyclo ω8c	Q-10	?	?	?	?	positive	positive	4-40 °C	no			placed in new familiy Aurantimonadaceae (was not validly published)
Azorhizobium	Dreyfus_et_al_1988; Lang_et_al_2013	10.1099/00207713-38-1-89; 10.1099/ijs.0.045229-0	Gram-negative	rods	motile	peritrichous flagella	?	C18:1 ω7c, cyclo-C19:0 ω8c, 11-methyl-C18:1 ω7c, C16:0, C14:0 3-OH	?	?	?	aerobic	?	positive	positive	?	?			~
Azospirillum	Falk_et_al_1985; Tarrand_et_al_1978	10.1099/00207713-35-1-117; 10.1139/m78-160	Gram-negative	vibrioid, rods	motile	polar flagella	?	?	?	?	?	microaerophilic	chemoorganotrophic	?	positive	?	?			placed in new family Azospirillaceae; removed Azospirillum irakense
Azospirillum irakense	Khammas_et_al_1989	none	Gram-negative	rods, S shaped	motile	single polar flagellum	?	?	?	absent	?	microaerophilic	?	positive	positive	30-33 °C	no	64-67		placed in Niveispirillum
Bauldia	Yee_et_al_2010	10.1099/ijs.0.018234-0	Gram-negative	rods	non-motile	absent	?	?	?	?	?	aerobic	chemoorganotrophic	?	?	?	?	66-69	65.77	placed in new family Kaistiaceae
Beijerinckiaceae	Brenner_et_al_2005; Dedysh_et_al_2016	none; 10.1099/ijsem.0.001167	Gram-negative	variable	?	?	?	C18:1 ω7c	?	?	?	aerobic	chemoheterotrophic, phototrophic	?	?	?	?			placed in Hyphomicrobiales
Blastochloris	Hiraishi_1997	10.1099/00207713-47-1-217	Gram-negative	rods	motile	subpolar flagella	?	?	Q-8, Q-9, Q-10, MK-7, MK-8, MK-9	present	absent, only bacteriochlorophyll b	facultatively aerobic	photoheterotrophic, photoorganotrophic	?	?	?	?			placed in new family Blastochloridaceae
Blastochloris viridis	Hiraishi_1997	10.1099/00207713-47-1-217	Gram-negative	rods, ovoid	motile	subpolar flagellum	?	?	Q-8, Q-9, Q-10, MK-7, MK-8, MK-9	present	absent, only bacteriochlorophyll b	?	photoheterotrophic	?	?	30 °C	?			placed in new family Blastochloridaceae
Blastomonas marina	Meng_et_al_2017c	10.1099/ijsem.0.002070	Gram-negative	rods	motile	peritrichous flagella	DPG, PC, PE, PG, AL, PI, SG, GL	(C18:1 ω7c and/or C18:1 ω6c), (C16:1 ω7c and/or C16:1 ω6c), C17:1 ω6c, 11-methyl C18:1 ω7c	Q-10	present	present	facultatively aerobic	?	positive	positive	10-42 °C	no			~
Bosea	Das_et_al_1996; La_Scola_et_al_2003	10.1099/00207713-46-4-981; 10.1099/ijs.0.02127-0	Gram-negative	rods	motile	single polar or subpolar flagellum	DPG, PC, PG, PE	C18:1 ω7c	?	?	?	aerobic	chemolithoheterotrophic	positive	positive	25-37 °C	?	64.2-65	64.80-67.38	placed in new family Boseaceae
Bradyrhizobiaceae	Brenner_et_al_2005	none	Gram-negative	rods, cocci	variable	?	?	variable	?	?	?	variable	?	variable	?	25-37 °C	?			removed Bosea, removed Rhodoblastus; illegitimate, merged into Nitrobacteraceae
Breoghania	Gallego_et_al_2010	10.1016/j.syapm.2010.06.005	Gram-negative	rods	motile	polar flagella	DPG, PG, PE, PME, PC	C18:1 ω7c	Q-10	?	?	aerobic	?	positive	positive	?	?	63.9		placed in new family Breoghaniaceae
Brucella	Meyer_and_Shaw_1920; Verger_et_al_1985	none; 10.1099/00207713-35-3-292	Gram-negative	rods	?	?	?	?	?	?	?	?	?	?	?	?	?			merged with Ochrobactrum
Butyratibacter	Wang_et_al_2017l	10.1099/ijsem.0.002081	Gram-negative	ovoid, rods	motile	?	DPG, PG, PC, PE, PME, AL, L	C19:0 cyclo ω8c, C18:1 ω7c and/or C18:1 ω6c, C17:1	Q-10	?	?	facultatively anaerobic	?	positive	negative	?	yes			placed in new family Tepidamorphaceae
Camelimonas	Kaempfer_et_al_2010m	10.1099/ijs.0.017806-0	Gram-negative	rods	non-motile	?	PC, PG, PE	C19:0 cyclo ω8c, C18:1 ω7c, C16:0, C18:0 3-OH	Q-10	?	?	aerobic	?	?	positive	?	?			~
Carbophilus	Meyer_et_al_1993	none	Gram-negative	rods	motile	peritrichous flagella	?	C18:1, C16:0, 11-methyl C18:1	Q-10	?	?	aerobic	chemoheterotrophic	?	?	?	?			merged into Aminobacter
Celeribacter	Ivanova_et_al_2010; Lee_et_al_2012b	10.1099/ijs.0.014159-0; 10.1099/ijs.0.032227-0	Gram-negative	rods	variable	absent	PG	C18:0, C18:1 ω9c, C18:1 ω7c	Q-10	?	?	aerobic, anaerobic	chemoorganotrophic	positive	negative	?	?	59.1–60.9		removed Celeribacter manganoxidans, merged with Vadicella
Celeribacter manganoxidans	Wang_et_al_2015b	10.1099/ijsem.0.000558	Gram-negative	long rods	non-motile	absent	PG, PC	(C18:1 ω6c and/or C18:1 ω7c), C16:0	Q-10	?	?	aerobic	?	positive	positive	0-37 °C	yes	64.8		placed in new genus Pacificitalea
Cereibacter	Suresh_et_al_2015	10.1099/ijs.0.000016	Gram-negative	oval, rods	non-motile	?	DPG, PE, PG, PC, AL, PL	(C18:1 ω7c and/or C18:1 ω6c)	Q-10	present	present	facultatively anaerobic	photoheterotrophic, photoorganoheterotrophic	positive	positive	5-35 °C	no			included Rhodobacter azotoformans, Rhodobacter johrii, Rhodobacter ovatus, Rhodobacter sphaeroides
Chelativorans	Doronina_et_al_2010; Kaempfer_et_al_2015k	10.1099/ijs.0.003152-0; 10.1099/ijs.0.000155	Gram-negative	rods	non-motile	?	PC, PG, PE, PDE, PME	C18:1 ω7c, C18:1 ω9c, C18:1 ω12c, C19:0 cyclo ω8c	Q-10	?	?	aerobic	chemoheterotrophic	positive	positive	?	?	60-64		~
Chelatobacter	Auling_et_al_1993	none	Gram-negative	rods	variable	variable	?	?	?	?	?	aerobic	?	?	?	?	?			~
Chelatococcus	Auling_et_al_1993; Yoon_et_al_2008f	none; 10.1099/ijs.0.65291-0	Gram-negative	cocci, rods	non-motile	absent	PC, PE, PG	C18:1 ω7c, C19:0 cyclo ω8c	Q-10	?	?	aerobic	?	?	?	?	?	63.3–68.3		~
Chthonobacter	Kim_et_al_2017h	10.1099/ijsem.0.001695	Gram-negative	rods	non-motile	absent	PC, PG, PE, AP	(C18:1 ω7c and/or C18:1 ω6c), (C14:0 3-OH and/or C16:1 iso I), C16:0 3-OH, 11-methyl C18:1 ω7c	Q-10	?	?	aerobic	?	positive	positive	20-42 °C	no			placed in new family Pleomorphomonadaceae
Ciceribacter	Deng_et_al_2017a; Kathiravan_et_al_2013; Siddiqi_et_al_2018	10.1099/ijsem.0.002367; 10.1099/ijs.0.049726-0; 10.1099/ijsem.0.002438	Gram-negative	rods	motile	present	DPG, PE, PME, PC, GL	C18:1 ω7c, C19:0 cyclo ω8c	Q-10	?	?	aerobic	?	positive	negative	?	?			~
Citreimonas salinaria	Choi_and_Cho_2006a	10.1099/ijs.0.64373-0	Gram-negative	rods	non-motile	absent	?	C18:1 ω7c, C19:0 cyclo ω8c	?	?	absent	aerobic	chemoorganotrophic	positive	negative	15-40 °C	yes	67.3		~
Cognatishimia	Wirth_and_Whitman_2018	10.1099/ijsem.0.002833	Gram-negative	rods	motile	present	PC, PE, PG	C18:1 ω7c	Q-10	?	?	aerobic	?	positive	positive	?	no			included Thalassobius activus
Cohaesibacteraceae	Gallego_et_al_2010; Hwang_and_Cho_2008b	10.1016/j.syapm.2010.06.005; 10.1099/ijs.0.65016-0	Gram-negative	?	?	?	?	?	?	?	?	?	?	?	?	?	?			removed Breoghania, placed in Hyphomicrobiales
Confluentimicrobium	Jeong_et_al_2015; Park_et_al_2014o	10.1099/ijsem.0.000561; 10.1007/s10482-014-0266-5	Gram-negative	cocci, ovoid, rods	variable	variable	PG, SQDG	C18:1 ω7c, C19:0 cyclo ω8c	Q-10	?	?	aerobic	?	positive	positive	?	?			merged into Actibacterium, removed Confluentimicrobium lipolyticum, Confluentimicrobium naphthalenivorans
Confluentimicrobium lipolyticum	Park_et_al_2014o	10.1007/s10482-014-0266-5	Gram-negative	cocci, ovoid, rods	non-motile	absent	PG, SQDG	C18:1 ω7c, cyclo-C19:0 ω8c	Q-10	?	absent	aerobic	?	positive	positive	10-35 °C	yes	58.4		placed in Actibacterium
Confluentimicrobium naphthalenivorans	Jeong_et_al_2015	10.1099/ijsem.0.000561	Gram-negative	rods	motile	single flagellum	PG, SQDG	(C18:1 ω7c/ω6c), C19:0 cyclo ω8c, C16:0, C10:0 3-OH	Q-10	?	?	aerobic	?	positive	positive	15-40 °C	yes	64.5		placed in Actibacterium
Consotaella	Diaz-Cardenas_et_al_2017	10.1099/ijsem.0.002185	Gram-negative	rods	motile	lophotrichous flagella	PG, PE, PL, AL	C18:1 ω7c, C19:0 cyclo ω8c, C16:0	Q-10	?	?	facultatively aerobic	chemoheterotrophic	positive	positive	20-40 °C	no			placed in new familiy Aurantimonadaceae (was not validly published)
Constrictibacter	Yamada_et_al_2011	10.1099/ijs.0.026625-0	Gram-negative	rods, ovoid	motile	present	?	C18:1, C16:0, C18:0	Q-10, Q-8	?	absent	aerobic, microaerophilic	?	positive	negative	5-30 °C	yes			tentatively placed in Stellaceae
Corticibacterium	Li_et_al_2016b	10.1099/ijsem.0.001097	Gram-negative	rods	motile	present	DPG, PC, PE, PG, PL	C18:1 ω7c, C16:0	Q-10	?	?	aerobic	?	positive	positive	?	?	56.4		~
Cucumibacter	Hwang_and_Cho_2008a	10.1099/ijs.0.65587-0	Gram-negative	rods	motile	monopolar flagellum	PG, DPG, GL, PL	C18:1 ω7c, 11-methyl C18:1 ω7c, C18:0	Q-10	?	absent	aerobic	?	positive	positive	15-40 °C	yes			placed in new family Devosiaceae
Defluvibacter	Fritsche_et_al_1999	none	Gram-negative	rods	motile	single flagellum	?	C18:1, 3-OH C12:0	Q-10	?	?	aerobic	?	positive	positive	?	?	?		~
Defluviicoccus	Maszenan_et_al_2005a	10.1099/ijs.0.02332-0	Gram-negative	cocci	non-motile	absent	?	?	?	?	?	aerobic	chemoheterotrophic	positive	negative	20-30 °C	?			tentatively placed in Geminicoccaceae
Defluviimonas	Foesel_et_al_2011; Math_et_al_2013	10.1016/j.syapm.2011.08.006; 10.1099/ijs.0.048389-0	Gram-negative	rods	variable	variable	DPG, PE	?	?	absent	absent	facultatively aerobic	chemoorganotrophic	positive	positive	?	no			removed Defluviimonas indica
Defluviimonas alba	Pan_et_al_2015	10.1099/ijs.0.000181	Gram-negative	rods	non-motile	absent	PC, PE, PG	C10:0 3-OH, C16:0, (C18:1 ω7c/C18:1 ω6c)	Q-10	?	?	aerobic	?	positive	positive	20-37 °C	no	60.4-60.8		~
Desertibacter	Jiang_et_al_2014c; Liu_et_al_2011h	10.1099/ijs.0.067009-0; 10.1099/ijs.0.021246-0	Gram-negative	rods	motile	single polar flagellum	PC, PE	C18:1 ω7c, C16:0, C16:1 ω6c and/or C16:1 ω7c	Q-10	?	absent	aerobic	?	positive	positive	?	no			placed in new family Azospirillaceae
Devosia	Nakagawa_et_al_1996; Rivas_et_al_2003a; Yoo_et_al_2006; Yoon_et_al_2007w; Zhang_et_al_2012h	10.1099/00207713-46-1-16; none; 10.1099/ijs.0.64214-0; 10.1099/ijs.0.65028-0; 10.1099/ijs.0.023937-0	Gram-negative	rods, ovoid	motile	single flagellum	PG, DPG, GL	11-methyl C18:1 ω7c, C18:1 ω7c, iso-C17:0, C16:0	Q-10, Q-11	?	?	aerobic	?	variable	variable	10-31 °C	yes			placed in new family Devosiaceae
Dichotomicrobium	Hirsch_and_Hoffmann_1989	none	Gram-negative	tetrahedral to spherical	non-motile	?	?	?	?	?	?	aerobic	heterotrophic	?	?	?	?			~
Dongia	Liu_et_al_2010e	10.1099/ijs.0.020347-0	Gram-negative	rods	motile	single polar flagellum	?	C18:1 ω7c, C19:0 cyclo ω8c	Q-10	?	absent	aerobic	heterotrophic	positive	positive	20-40 °C	no			removed from Rhodospirillaceae as incertae sedis
Eilatimonas	Paramasivam_et_al_2013	10.1099/ijs.0.043976-0	Gram-negative	rods	motile	?	PE, PG, AL, GL	iso-C17:1w9c, iso-C17:0, C18:1w7c, C17:1w6c	Q-10	?	?	aerobic	?	positive	positive	?	?			placed in Temperatibacteraceae
Elioraea	Albuquerque_et_al_2008	10.1099/ijs.0.65294-0	Gram-negative	rods	motile	flagella	PC, PE, PG, DPG	?	Q-10	?	absent	aerobic	facultatively chemolithoorganotrophic	positive	positive	45-50 °C	?			~
Elioraea tepidiphila	Albuquerque_et_al_2008	10.1099/ijs.0.65294-0	Gram-negative	rods	motile	?	DPG, PC, PG, PE	C18:0, C18:1ω7c, C19:0 2-OH cyclo ω8 (∆11:12)	Q-10	?	?	aerobic	facultatively chemolithoorganotrophic	positive	positive	slightly thermophilic	?	70.3-71.50		~
Elstera	Rahalkar_et_al_2012	10.1099/ijs.0.026609-0	Gram-negative	rods	variable	?	?	C18:1 ω7c, C18:1 2-OH	Q-10	?	?	aerobic	chemoheterotrophic	positive	positive	10-37 °C	?			tentatively placed in new family Azospirillaceae
Ensifer	Casida_1982; Young_2003	10.1099/00207713-32-3-339; 10.1099/ijs.0.02665-0	Gram-negative	rods	motile	present	?	?	?	?	?	aerobic	chemoorganotrophic	positive	positive	10-44 °C	?			~
Enterovirga	Chen_et_al_2017i	10.1007/s10482-016-0823-1	Gram-negative	rods	non-motile	absent	DPG, PG, PC, PE, PME, PL, L	(C18:1 ω7c and/or C18:1 ω6c), (iso-C17:1-I and/or anteiso-C17:1-B)	Q-10	?	?	aerobic	?	positive	negative	8-37 °C	no			tentatively placed in Methylobacteriaceae
Epibacterium	Penesyan_et_al_2013	10.1099/ijs.0.042838-0	Gram-negative	rods	motile	single flagellum	PG, PC	C18:1 ω7c, C16:0	Q-10	?	absent	aerobic	?	positive	positive	12-34 °C	yes	52.6		merged into Tritonibacter
Epibacterium scottomollicae	Vandecandelaere_et_al_2008a	10.1099/ijs.0.65843-0	Gram-negative	oval, rods	motile	two polar flagella	?	C10:0 3-OH, 11-methyl C18:1 ω7c, C16:0, C16:0 2-OH, C18:1 2-OH, C18:1 ω7c	?	?	?	?	?	positive	positive	4-40 °C	?	60.6-61.4		placed in Tritonibacter
Erythrobacteraceae	Lee_et_al_2005; Xu_et_al_2009b	10.1099/ijs.0.63663-0; 10.1099/ijs.0.004267-0	Gram-negative	rods, cocci	variable	absent	?	?	?	present	present	aerobic	chemoorganotrophic	?	?	?	?	?		included Novosphingobium
Ferrovibrio	Sorokina_et_al_2012	10.1111/j.1574-6968.2012.02631.x	Gram-negative	vibrioid	motile	single polar flagellum	PE, AL	C18:1 ω7c, C19:0 cyclo, C16:0	Q-10	?	?	facultatively anaerobic	organotrophic, mixotrophic, lithoheterotrophic	positive	positive	5-45 °C	?			tentatively placed in Sneathiellaceae
Filomicrobium	Schlesner_1987a	none	Gram-negative	?	non-motile	?	?	?	?	?	?	aerobic	chemoheterotrophic	?	?	?	?			~
Fodinicurvata	Wang_et_al_2009f	10.1099/ijs.0.009340-0	Gram-negative	vibrioid, rods	non-motile	absent	DPG, PME, PC	?	?	?	absent	facultatively anerobic	?	positive	positive	?	?	61.5–62.3	60.63-60.97	placed in new family Rhodovibrionaceae
Fretibacter	Cho_et_al_2013b	10.1099/ijs.0.053751-0	Gram-negative	rods	non-motile	absent	PG, GUDG, MGDG	C16:0, (C18:1 ω7c and/or C18:1 ω6c), C18:0, C18:1 2-OH	Q-10	?	?	?	?	positive	positive	15-30 °C	yes	?	49.3	~
Frigidibacter	Li_and_Zhou_2015	10.1099/ijs.0.000080	Gram-negative	rods	non-motile	?	PG, PE, PC, DPG, GL	(C18:1 ω7c and/or C18:1 ω6c), 11-methyl C18:1 ω7c	Q-10	absent	absent	aerobic	?	positive	positive	?	no			~
Frigidibacter albus	Li_and_Zhou_2015	10.1099/ijs.0.000080	Gram-negative	rods	non-motile	absent	DPG, PC, PE, PG	(C18:1 ω7c/C18:1 ω6c), 11-methyl C18:1 ω7c	Q-10	?	?	aerobic	?	positive	positive	4-25 °C	no	67.6		~
Fulvimarina	Cho_and_Giovannoni_2003a; Rathsack_et_al_2011; Ren_et_al_2014	10.1099/ijs.0.02644-0; 10.1099/ijs.0.027029-0; 10.1099/ijs.0.060558-0	Gram-negative	rods	non-motile	?	DPG, PME, PC, PG, PE, L, AL	C18:1 ω7c, C18:0	Q-10	present	absent	aerobic	chemoheterotrophic	positive	positive	4-40 °C	no			placed in new familiy Aurantimonadaceae (was not validly published)
Geminicoccus	Foesel_et_al_2007	10.1016/j.syapm.2007.05.005	Gram-negative	diplococci	?	?	?	?	?	?	?	aerobic	heterotrophic, phototrophic	?	?	?	?			~
Gemmiger	Gossling_and_Moore_1975	10.1099/00207713-25-2-202	Gram-negative	hourglass shape	non-motile	?	?	?	?	?	?	anaerobic	?	?	?	?	?			removed from Hyphomicrobiaceae as incertae sedis
Gemmobacter	Chen_et_al_2013; Rothe_et_al_1987	10.1099/ijs.0.042051-0; 10.1007/bf00492911	Gram-negative	rods	variable	polar flagellum	PG, PC, PE	C18:1 ω7c	Q-10	?	?	aerobic, facultatively anaerobic	chemoorganotrophic, photoorganoheterotrophic	positive	positive	17-39 °C	?	62.5–69.4		removed Gemmobacter megaterium, Gemmobacter nectariphilus
Gemmobacter intermedius	Kaempfer_et_al_2015	10.1099/ijs.0.000012	Gram-negative	rods	non-motile	absent	DPG, PC, PG, PE	C18:1 ω7c	Q-10	?	?	aerobic	?	positive	positive	15-55 °C	yes	64		~
Gemmobacter megaterium	Liu_et_al_2014a	10.1099/ijs.0.050955-0	Gram-negative	rods	non-motile	absent	PC, PG, PE	C18:1 ω7c, C18:0	Q-10	absent	?	aerobic	chemoorganotrophic	positive	positive	18-37 °C	yes	61.4		placed in new genus Albibacillus
Gemmobacter nectariphilus	Chen_et_al_2013; Tanaka_et_al_2004	10.1099/ijs.0.042051-0; 10.1099/ijs.0.02750-0	Gram-negative	oval to rods	non-motile	absent	PC, PG, PE	C18:1 ω7c	?	?	?	aerobic	?	positive	positive	20-37 °C	?	64.5		placed in new genus Albibacillus
Gemmobacter straminiformis	Kang_et_al_2017h	10.1099/ijsem.0.002403	Gram-negative	rods	non-motile	?	PE, PG, PC, PL, AL, GL,	(C18:1 ω7c and/or C18:1 ω6c)	Q-10	absent	absent	facultatively anaerobic	?	positive	positive	20-37 °C	no			~
Glycocaulis	Abraham_et_al_2013; Lv_et_al_2014	10.1099/ijs.0.047894-0; 10.1099/ijs.0.063537-0	Gram-negative	vibrioid, rods, fusiform	variable	polar flagellum	MGDG	C18:1 ω7c, C18:0, C12:0 3-OH	Q-10	?	?	aerobic	chemoorganotrophic	positive	negative	?	yes	?	61.80-62.80	~
Hartmannibacter	Suarez_et_al_2014a	10.1099/ijs.0.064154-0	Gram-negative	rods	motile	present	PL, PC, PG	C18:1 ω7c, (C14:0 3-OH and/or iso-C16:1), C20:0, C16:0	Q-10	?	?	?	?	negative	positive	22-37 °C	yes			placed in new family Pleomorphomonadaceae
Hellea	Alain_et_al_2008a	10.1099/ijs.0.65424-0	Gram-negative	vibrioid, rods	variable	polar flagellum	?	C18:1 ω7c, C17:1 ω6c, C17:0	Q-10	?	?	aerobic	chemoorganotrophic	?	?	mesophilic	?	46.8	48.38	~
Hoeflea	Peix_et_al_2005; Rahul_et_al_2015	10.1099/ijs.0.63291-0; 10.1099/ijs.0.000277	Gram-negative	rods	variable	?	PG, PE, PME, SQDG	C18:1 ω7c, C16:0, C19:0 cylclo ω8c, (C16:1 ω7c and/or C16:1 ω6c)	Q-10	variable	variable	aerobic	chemoorganotrophic	positive	variable	4-42 °C	variable			placed in Rhizobiaceae
Hyphobacterium	Sun_et_al_2017b	10.1099/ijsem.0.001780	Gram-negative	oval, rods	non-motile	absent	PG, GUDG, MGDG, SQDG	C18:1 ω7c	Q-10	?	?	aerobic	chemoorganotrophic	positive	positive	10-45 °C	yes	59.8	59.8	~
Hyphomicrobiaceae	-		Gram-negative	?	?	?	?	?	?	?	?	?	?	?	?	?	?			removed Aquabacter, removed Prosthecomicrobium, removed Blastochloris; removed Arsenicitalea, Cucumibacter, Devosia, Maritalea, Methyloterrigena, Paradevosia, Pelagibacterium, Youhaiella; placed in Hyphomicrobiales; include Methyloceanibacter; removed Methylorhabdus, Angulomicrobium, Gemmiger, Rhodoplanes; included Caenibius
Hyphomicrobium	Stutzer_and_Hartleb_1899	none	?	?	?	?	?	?	?	?	?	aerobic	?	?	?	?	?			~
Inquilinus	Coenye_et_al_2002	10.1128/jcm.40.6.2062-2069.2002	Gram-negative	rods	?	?	?	?	?	absent	absent	aerobic	?	positive	positive	25-42 °C	?			tentatively placed in new family Azospirillaceae
Jiella	Liang_et_al_2015a	10.1099/ijs.0.000067	Gram-negative	rods	motile	peritrichous flagella	PG, DPG, PC, PE, PME, AL, PL	(C18:1 ω7c and/or C18:1 ω6c), C19:0 cyclo ω8c	Q-10	?	?	aerobic	?	positive	positive	4-42 °C	no			placed in new familiy Aurantimonadaceae (was not validly published)
Kaistia	Im_et_al_2004	10.2323/jgam.50.249	Gram-negative	rods, cocci	non-motile	absent	?	C18:1, C19:0 cyclo ω8c	Q-10	?	?	aerobic	?	?	?	?	?	?	64.51-67.13	placed in new family Kaistiaceae
Kiloniellaceae	Gerpe_et_al_2017; Si_et_al_2017a; Wiese_et_al_2009; Yang_et_al_2015a	10.1016/j.syapm.2017.05.002; 10.1099/ijsem.0.001968; 10.1099/ijs.0.001651-0; 10.1099/ijs.0.069773-0	Gram-negative	vibrioid, spiral	motile	polar flagellum	?	?	?	?	?	?	chemoheterotrophic	?	?	?	?			placed in Rhodospirillales; included Aestuariispira
Kordiimonadales	Kwon_et_al_2005	10.1099/ijs.0.63684-0	Gram-negative	rods	motile	?	?	variable	Q-10	?	?	aerobic	?	positive	positive	?	?			included Rhodothalassiaceae
Kordiimonas	Kwon_et_al_2005	10.1099/ijs.0.63684-0	Gram-negative	rods	motile	?	?	variable	Q-10	?	?	aerobic	?	positive	positive	?	?	60.3		included Rhodothalassiaceae
Labrenzia	Bibi_et_al_2014; Biebl_et_al_2007	10.1099/ijs.0.052860-0; 10.1099/ijs.0.64821-0	Gram-negative	rods	motile	one to several polarly flagella	PG, DPG, PE, PMME, PC, SQDG	C18:1 ω7c, C20:1 ω7c	Q-10	?	present	aerobic, anaerobic	chemoorganotrophic	?	?	?	yes	56-60	56.38-60.34	placed in new family Stappiaceae, merged into Roseibium
Labrys	Albert_et_al_2010; Islam_et_al_2007; Vasilyeva_and_Semenov_1984	10.1099/ijs.0.014977-0; 10.1099/ijs.0.64239-0; none	Gram-negative	rods, triangular	variable	?	DPG, PME, PC	C19:0 ω8c ,C16:0, C18:0, C18:1 ω7c	Q-10	?	?	aerobic, facultatively anaerobic	chemoorganotrophic	?	?	?	?			~
Lacibacterium	Sheu_et_al_2013e	10.1099/ijs.0.055145-0	Gram-negative	rods	motile	monopolar flagella	PE, PG, AL, PME, PDE, PL, AL	C18:1 ω7c, (C16:1 ω7c and/or C16:1 ω6c), C16:0	Q-10	?	?	facultatively aerobic	chemotrophic	positive	positive	10-37 °C	no			tentatively placed in new family Azospirillaceae
Lentilitoribacter	Park_et_al_2013p	10.1007/s10482-012-9825-9	Gram-negative	rods	non-motile	absent	PG, PME	C18:1 ω7c, 11-methyl C18:1 ω7c, (iso-C15:0 2-OH and/or C16:1 ω7c)	Q-10	?	?	aerobic	?	positive	positive	4-30 °C	yes			tentatively placed in Rhizobiaceae
Limibacillus	Kim_et_al_2015k	10.1099/ijs.0.000346	Gram-negative	rods	?	?	?	C19:0 cyclo ω8c, C18:1 ω7c	Q-10	?	?	aerobic	?	positive	positive	?	?	?	?	tentatively placed in new family Rhodovibrionaceae
Limimonas	Amoozegar_et_al_2013	10.1099/ijs.0.041236-0	Gram-negative	rods	non-motile	absent	PG, DPG	C19:0 cyclo ω7c, C18:0	Q-10	?	?	aerobic	?	positive	positive	?	?	?	69.48	placed in new family Rhodovibrionaceae
Litorimicrobium	Jin_et_al_2011	10.1099/ijs.0.025007-0	Gram-negative	ovoid, rods	non-motile	?	PG, DPG, PC, AL, PL	C18:1 ω7c, 11-methyl C18:1 ω7c, C12:1 3-OH, C16:0 2-OH, C16:0	Q-10	?	?	aerobic	?	positive	positive	15-35 °C	?			removed Litorimicrobium taeanense
Litorimicrobium taeanense	Jin_et_al_2011	10.1099/ijs.0.025007-0	Gram-negative	oviod, rods	non-motile	?	PG, DPG, PC	C18:1 ω7c, C18:1 ω7c 11-methyl, C12:1 3-OH, C16:0 2-OH, C16:0	Q-10	?	?	aerobic	?	positive	positive	15-35 °C	?			placed in Thalassobius
Litorimonas	Jung_et_al_2011a; Nedashkovskaya_et_al_2013c	10.1099/ijs.0.022129-0; 10.1007/s10482-013-9906-4	Gram-negative	rods	motile	polar flagellum	PG, GUDG, MGDG	C18:1 ω7c, C19:1 ω8c, C18:1ω7c 10-methyl	Q-10	?	?	aerobic	?	positive	positive	?	?	63.6	45.50-48.70	~
Lutibaculum	Anil-Kumar_et_al_2012a	10.1099/ijs.0.036350-0	Gram-negative	rods, ovoid	?	monopolar flagella	DPG, PG, PE, PL, AL	C18:1 ω7c, C19:0 cyclo ω8c, C16:0	Q-9,Q-10	?	absent	aerobic	?	positive	positive	25-37 °C	no			placed in new family Tepidamorphaceae
Lutimaribacter	Yoon_et_al_2009d	10.1099/ijs.0.000109-0	Gram-negative	rods	?	absent	?	?	Q-10	?	?	facultatively anaerobic	?	positive	positive	?	?	?	?	removed Lutimaribacter litoralis
Lutimaribacter litoralis	Iwaki_et_al_2013	10.1007/s00284-013-0321-x	Gram-negative	rods	non-motile	?	?	C18:1 ω7c, C16:0, C12:1 3-OH, C17:0	Q-10	?	?	aerobic	?	positive	positive	10-35 °C	yes			placed in Thalassobius
Mabikibacteraceae	Choi_et_al_2017c	10.1099/ijsem.0.002121	Gram-negative	rods	motile	single flagellum	?	C18:1 ω7c	Q-10	?	?	aerobic	?	?	?	15-35 °C	yes			merged into Notoacmeibacteraceae
Magnetospira	Williams_et_al_2012a	10.1099/ijs.0.037697-0	Gram-negative	variable	motile	bipolar single flagellum	?	?	?	?	?	microaerophilic	chemoorganoheterotrophic, chemolithoautotrophic	negative	negative	5-37 °C	?			placed in new family Thalassospiraceae
Magnetospirillum	Schleifer_et_al_1991	none	Gram-negative	helical, spirilla	motile	single flagellum	?	?	?	?	?	microaerophilic	chemoorganotrophic	variable	variable	?	?	64-71		included Phaeospirillum molischianum, Phaeospirillum chandramohanii, Phaeospirillum fulvum, Phaeospirillum oryzae, Phaeospirillum tilakii
Magnetospirillum magnetotacticum	Schleifer_et_al_1991	none	Gram-negative	helical, spirilla	motile	bipolar single flagellum	?	?	?	?	?	?	chemoorganotrophic	variable	variable	18-41 °C	no			~
Magnetovibrio	Bazylinski_et_al_2013a	10.1099/ijs.0.044453-0	Gram-negative	vibrioid to spiral	motile	single polar flagellum	PE, PG	C18:1 ω7, C16:1 ω7, C16:0, C16:1 ω5	?	?	?	microaerophilic	chemoorganoheterotrophic, chemolithoautotrophic, chemoorganoautotrophic	negative	positive	4-31 °C	?			placed in new family Thalassospiraceae
Mameliella	Chen_et_al_2015b; Zheng_et_al_2010a	10.1099/ijs.0.000146; 10.1099/ijs.0.011437-0	Gram-negative	rods	non-motile	absent	?	C18:1 ω6c and/or C18:1 ω7c), C18:0, C16:0	Q-10	?	?	aerobic	?	positive	positive	?	?	64		included Alkalimicrobium pacificum, Ponticoccus lacteus as later heterotypic synonyms of Mameliella alba
Mangrovicella	Li_et_al_2018n	10.1099/ijsem.0.002907	Gram-negative	rods	motile	polar flagellum	DPG, PG, PC, PE, PME, AP, AL, PL	C18:1 ω7c, C18:1 2-OH	Q-10	?	?	aerobic	?	positive	positive	10-42 °C	no			placed in new familiy Aurantimonadaceae (was not validly published)
Maricaulis	Abraham_et_al_1999	10.1099/00207713-49-3-1053	Gram-negative	vibrioid, rods, fusiform	variable	polar flagellum	?	(C18:1 ω7c and/or C18:1 ω9t and/or C18:1 ω12t), C17:1 ω9c	?	?	?	aerobic	chemoorganotrophic	?	?	15-35 °C	yes	62.5-64-0	59.00-65.20	~
Marinibaculum	Yu_et_al_2016	10.1099/ijsem.0.001439	Gram-negative	rods	motile	absent	PG, PL, GL, AL	C18:1 ω7c, C19:0 cyclo ω7c	Q-10	?	?	facultatively anaerobic	?	positive	positive	15-40 °C	yes			tentatively placed in Sneathiellaceae
Marinicauda	Zhang_et_al_2013t	10.1099/ijs.0.046656-0	Gram-negative	rods	variable	polar flagellum	PG, GUDG, MGDG, SQDG	C18:1 ω7c, C18:0, 11-methyl C18:1 ω7c, C17:0, C19:0 cyclo ω8c	Q-10	?	?	aerobic	?	?	?	?	?	?	66.00-66.30	~
Maritalea	Hwang_et_al_2009b	10.1099/ijs.0.002881-0	Gram-negative	rods	motile	peritrichous flagella	PG, DPG, GL, PL	C18:1 ω7c, 11-methyl C18:1 ω7c	Q-10	?	?	aerobic	?	positive	positive	10-40 °C	yes			placed in new family Devosiaceae
Marivibrio	Chen_et_al_2017p	10.1099/ijsem.0.002309	Gram-negative	rods	motile	present	PG, PE, DPG, AL	C19:0 cyclo ω7c, C16:0	Q-10	?	?	facultatively anaerobic	?	positive	positive	10-50 °C	yes			tentatively placed in Kiloniellaceae
Martelella	Rivas_et_al_2005	10.1099/ijs.0.63438-0	Gram-negative	rods	non-motile	absent	?	C19:0 cyclo ω8c, C18:1 ω7c, C16:0, 11-methyl C18:1 ω7c	Q-10	?	?	aerobic	?	positive	positive	?	?	57.4		placed in Rhizobiaceae
Mesorhizobium	Jarvis_et_al_1997	10.1099/00207713-47-3-895	Gram-negative	rods	motile	one polar or subpolar flagella	?	?	?	?	?	aerobic	?	?	?	?	?			~
Methylarcula	Doronina_et_al_2000	10.1099/00207713-50-5-1849	Gram-negative	rods	non-motile	absent	PE, PC	C18:1, C18:0, C19:0	Q-10	?	?	aerobic	chemoorganotrophic	positive	positive	10-40 °C	yes			merged into Paracoccus
Methylarcula marina	Doronina_et_al_2000	10.1099/00207713-50-5-1849	Gram-negative	rods	non-motile	absent	PC, PE	C18:0, C18:1, C19:0	Q-10	?	?	aerobic	chemoorganotrophic	negative	positive	10-42 °C	yes	60.4		merged into Paracoccus
Methylarcula terricola	Doronina_et_al_2000	10.1099/00207713-50-5-1849	Gram-negative	rods	non-motile	absent	PC, PE	C18:0, C18:1, C19:0	Q-10	?	?	aerobic	chemoorganotrophic	positive	positive	10-40 °C	yes	57.1		merged into Paracoccus
Methylobacteriaceae	Brenner_et_al_2005	none	Gram-negative	?	?	?	?	?	?	?	?	?	chemoorganotrophic	?	?	?	?	?		placed in Hyphomicrobiales, included Enterovirga
Methylobacterium	Green_and_Bousfield_1983; Patt_et_al_1976	10.1099/00207713-33-4-875; 10.1099/00207713-26-2-226	Gram-negative	rods	motile	present	?	?	?	present	?	aerobic	chemoorganotrophic	positive	positive	?	?	66		treat Methylorubrum species as species of Methylobacterium
Methylobrevis	Poroshina_et_al_2015	10.1099/ijs.0.000105	Gram-negative	rods	motile	?	PE, PME, PG	C18:1 ω7c, C16:1 ω7c	Q-10	?	?	aerobic	heterotrophic	positive	positive	?	?			placed in new family Pleomorphomonadaceae
Methyloceanibacter	Takeuchi_et_al_2014	10.1099/ijs.0.053397-0	Gram-negative	rods	non-motile	?	PC, PG, PE	C18:1 ω7c, C18:0	Q-10	?	?	aerobic	heterotrophic	?	?	?	variable			placed in Hyphomicrobiaceae
Methylocystis	Belova_et_al_2013; Bowman_et_al_1993; Dedysh_et_al_2007	10.1099/ijs.0.043505-0; 10.1099/00207713-43-4-735; 10.1099/ijs.0.64623-0	Gram-negative	cocci, rods	non-motile	?	?	C18:1 ω8c, C16:1 ω8c, C18:2 ω7,12c, C18:2 ω6,12c	Q-8	?	?	aerobic	chemolithotrophic	positive	positive	5-40 °C	no			~
Methyloligella	Doronina_et_al_2013	10.1016/j.syapm.2012.12.001	Gram-negative	rods	non-motile	?	PE, PG,PC, PDE	C18:1 ω7c, C19:0cyc	Q-10	?	?	aerobic	?	positive	positive	?	?			~
Methylorhabdus	Doronina_et_al_1995	none	Gram-negative	rods	non-motile	?	?	C18:1 ω7c, Δ19:0 and 16:0	Q-10	?	?	aerobic	?	positive	negative	?	?			tentatively placed in Xanthobacteraceae
Methylosinus	Bowman_et_al_1993	10.1099/00207713-43-4-735	Gram-negative	vibrioid	motile	polar flagella	?	C18:1 ω8c	Q-8	variable	?	aerobic	chemoheterotrophic	positive	positive	20-37 °C	no			~
Methyloterrigena	Kim_et_al_2016h	10.1099/ijsem.0.000680	Gram-negative	rods	motile	single flagellum	DPG, PG, PE, DDG	C18:1 ω7c 11-methyl, C16:0, C19:0 cyclo ω8c, C18:1 ω7c	Q-10	?	?	aerobic	?	positive	positive	20-37 °C	no			placed in new family Devosiaceae
Microbaculum	Su_et_al_2017	10.1099/ijsem.0.001647	Gram-negative	rods	non-motile	absent	DPG, PG, PL, AL, L	C19:0 cyclo ω8c, C18:0, C16:0	Q-10	?	absent	aerobic	?	positive	positive	20-40 °C	no			placed in new family Tepidamorphaceae
Microvirga	Ardley_et_al_2012; Kanso_and_Patel_2003; Weon_et_al_2010; Zhang_et_al_2009f	10.1099/ijs.0.035097-0; 10.1099/ijs.0.02348-0; 10.1099/ijs.0.018770-0; 10.1099/ijs.0.007997-0	Gram-negative	rods	?	?	PC, PE, PG, PME, PDE, DPG	C18:1 ω7c	Q-10	present	absent	aerobic	?	?	?	10-45	?	61.5–64.3	64.07-65.14	~
Mongoliimonas	Xi_et_al_2017	10.1099/ijsem.0.002067	Gram-negative	spherical	non-motile	absent	PE, PG, PC, PME, PL	C18:0, (C18:1 ω7c and/or C18:1 ω6c)	Q-10	?	?	aerobic	?	negative	negative	20-45 °C	no			placed in new family Pleomorphomonadaceae
Mycoplana	Urakami_et_al_1990b	10.1099/00207713-40-4-434	Gram-negative	irregular rods	motile	peritrichous flagella	?	?	Q-10	?	?	aerobic	?	?	?	30 °C	?	63-68		placed in Rhizobiaceae
Neomegalonema	Oren_2017; Thomsen_et_al_2006	10.1099/ijsem.0.002349; 10.1099/ijs.0.02916-0	Gram-negative	filamentous	non-gliding	?	?	C18:1 ω7c, C14:0 3-OH, C18:0 3-OH	Q-10	?	?	aerobic	?	positive	positive	15-35 °C	?			placed in new family Neomegalonemataceae
Neorhizobium	Mousavi_et_al_2014	10.1016/j.syapm.2013.12.007	Gram-negative	rods	?	?	?	C16:0, C16:0 N alcohol, C19:0 cyclo ω8c, (C18:1 ω7c and/or C18:1 ω6c)	?	?	?	aerobic	?	?	?	28-40 °C	?	57.00-65.47		included Rhizobium vignae
Nesiotobacter exalbescens	Donachie_et_al_2006	10.1099/ijs.0.63440-0	Gram-negative	rods	motile	?	?	C18:1 ω7c	?	?	absent	facultatively anaerobic	?	positive	positive	4-45 °C	yes	61		placed in new family Stappiaceae, placed in Pseudovibrio
Nisaea	Urios_et_al_2008a	10.1099/ijs.0.64592-0	Gram-negative	rods	motile	?	PG	C18:1 ω7c, C16:1 ω7c, C16:0	Q-10	?	?	?	?	positive	positive	30 °C	?	60	60.54	placed in new family Thalassobaculaceae
Nitratireductor	Jang_et_al_2011; Labbe_et_al_2004	10.1099/ijs.0.028373-0; 10.1099/ijs.0.02793-0	Gram-negative	rods, coccoid	variable	?	PC, PG, DPG, PE, PME	C18:1 ω7c, C19:0 cyclo ω8c, C18:0	Q-10	?	?	facultatively aerobic	?	positive	positive	30-35	?	56.7-63		~
Nitrospirillum	Chung_et_al_2015a; Lin_et_al_2014	10.1007/s10482-015-0528-x; 10.1007/s10482-014-0176-6	Gram-negative	rods, spiral	?	?	PC, PE, PG, PDE, GL	C18:1 ω7c, C18:1 ω6c	Q-10	?	?	?	?	positive	positive	?	?			placed in new family Azospirillaceae
Niveispirillum	Lin_et_al_2014	10.1007/s10482-014-0176-6	Gram-negative	rods	motile	single polar flagellum	DPG, PG, PC, PE, PME, PDE	(C18:1 ω7c and/or C18:1 ω6c)	Q-10	?	?	aerobic	?	positive	positive	?	?	?		placed in new family Azospirillaceae; included Azospirillum irakense
Notoacmeibacter	Huang_et_al_2017g	10.1099/ijsem.0.001951	Gram-negative	rods	?	absent	PE, PC, PG, PME, PL, L	(C18:1 ω7c and/or C18:1 ω6c)	Q-10	?	?	?	?	positive	positive	15-37 °C	yes			~
Notoacmeibacteraceae	Huang_et_al_2017g	10.1099/ijsem.0.001951	Gram-negative	rods	?	absent	PE, PC, PG, PME, PL, L	(C18:1 ω7c and/or C18:1 ω6c)	Q-10	?	?	?	?	positive	positive	15-37 °C	yes			merged with Mabikibacteraceae
Novosphingobium	Takeuchi_et_al_2001	10.1099/00207713-51-4-1405	Gram-negative	rods	variable	absent	?	C18:1	Q-10	?	?	aerobic	chemoorganotrophic	positive	?	?	?	62-67		placed in Erythrobacteraceae
Novosphingobium tardaugens	Fujii_et_al_2003	10.1099/ijs.0.02301-0	Gram-negative	rods	non-motile	?	?	C18:1, C14:0 2-OH	Q-10	?	?	aerobic	?	positive	negative	25 °C	?			placed in new genus Caenibius
Oceanibaculum	Dong_et_al_2010; Lai_et_al_2009	10.1099/ijs.0.011932-0; 10.1099/ijs.0.004341-0	Gram-negative	rods	motile	single polar flagellum	?	C16:1 ω7c, C16:0, C18:1 ω7c, C18:0, C18:1 2-OH, C19:0 cyclo ω8c	?	?	absent	?	?	variable	positive	?	?	64.8–67.7	65.14-65.69	placed in new family Thalassobaculaceae
Oceanicaulis	Stroempl_et_al_2003	10.1099/ijs.0.02635-0	Gram-negative	vibrioid, rods	variable	polar flagellum	PG, SQDG	C18:1 ω7c, C18:0, 7-Me-C18:1 ω6c, C19:0	?	absent	?	aerobic	chemoorganotrophic	?	?	mesophilic	yes	61-62	61.60-61.80	~
Oceanicola granulosus	Cho_and_Giovannoni_2004	10.1099/ijs.0.03015-0	Gram-negative	rods	non-motile	absent	?	C16:0, C18:1 ω7c, methyl C18:1, cyclo C19:0	?	?	absent	aerobic	chemoorganotrophic	negative	positive	4-40 °C	?	70.9-71.5		~
Oceanicola litoreus	Park_et_al_2013a	10.1007/s10482-012-9867-z	Gram-negative	oval to rods	non-motile	absent	PC, PE, PG	C18:1 ω7c	Q-10	?	?	anaerobic	?	?	?	4-40 °C	yes	67.6		placed in new genus Vannielia
Ochrobactrum	Holmes_et_al_1988a	10.1099/00207713-38-4-406	Gram-negative	rods	motile	peritrichous flagella	?	?	?	?	?	aerobic	chemoorganotrophic	positive	positive	?	?			merged into Brucella
Oharaeibacter	Lv_et_al_2017	10.1099/ijsem.0.001660	Gram-negative	rods	motile	?	?	(C18:1 ω7c and/or C18:1 ω6c), cyclo C19:0 ω8c	Q-10	?	?	aerobic	heterotrophic	positive	positive	5-40 °C	no			placed in new family Pleomorphomonadaceae
Oligotropha carboxidovorans	Meyer_et_al_1993	none	Gram-negative	rods	motile	one subpolar flagellum	?	?	Q-10	absent	?	aerobic	chemoorganotrophic, chemolithoautotrophic	?	?	?	no	62.8		placed in Afipia
Oricola	Hameed_et_al_2015a	10.1007/s10482-014-0370-6	Gram-negative	rods, ovals	motile	present	DPG, PG, PME, SQDG	C18:1 ω7c, C18:1 ω6c	Q-10	?	?	aerobic	chemoheterotrophic	positive	positive	?	?	?		~
Pacificibacter	Park_et_al_2014l; Romanenko_et_al_2011b	10.1007/s10482-014-0235-z; 10.1099/ijs.0.026047-0	Gram-negative	rods	non-motile	?	PC, PG	C18:1 ω7c, C16:0, C10:0 3-OH, C12:1 3-OH	Q-10	?	?	aerobic	chemoorganoheterotrophic	positive	positive	?	?			~
Pacificimonas	Liu_et_al_2014i	10.1007/s00284-014-0560-5	Gram-negative	rods	gliding	?	PE, PG, DPG, SG	C18:1 ω7c, C16:0, C16:1 ω7c	Q-10	?	?	aerobic	?	positive	positive	20-30 °C	no			placed in new family Sphingosinicellaceae
Pannonibacter	Biebl_et_al_2007; Borsodi_et_al_2003	10.1099/ijs.0.64821-0; 10.1099/ijs.0.02356-0	Gram-negative	rods	motile	polar flagella	PG, DPG, PMME, PC	C18:1 ω7c, 11-methyl 18:1 ω6t	Q-10	?	absent	facultatively anaerobic	chemolithoheterotrophic	positive	positive	?	?	64.6	63.13-63.46	placed in new family Stappiaceae
Parablastomonas	Ren_et_al_2015	10.1099/ijs.0.067231-0	Gram-negative	rods	motile	single polar flagellum	SG, DPG, PG, PE, PC	(C18:1 ω7c and/or C18:1 ω6c), (C16:1 ω7c and/or C16:1 ω6c), C14:0 2-OH	Q-10	absent	absent	aerobic	?	positive	positive	4-28 °C	no			removed from Sphingomonadaceae as incertae sedis
Paracoccus	Davis_et_al_1969; Liu_et_al_2008a; Ludwig_et_al_1993	10.1099/00207713-19-4-375; 10.1099/ijs.0.65237-0; 10.1099/00207713-43-2-363	Gram-negative	rods	non-motile	absent	?	?	?	?	?	aerobic	chemoorganotrophic, falcultatively autotrophic	positive	positive	?	yes	64-67		merged with Methylarcula
Paradevosia	Geng_et_al_2015	10.1007/s00284-014-0689-2	Gram-negative	rods	motile	single flagellum	DPG, PG, Gl, PL	C18:1 ω7c 11-methyl, C16:0, C19:0 cyclo ω8c, C18:0, (C18:1 ω7c and/or C18:1 ω6c)	Q-10	?	?	aerobic	chemoheterotrophic	positive	positive	?	no			placed in new family Devosiaceae
Pararhizobium	Mousavi_et_al_2015	10.1016/j.syapm.2014.12.003	Gram-negative	rods	?	?	?	C14:0, C16:0, C16:0 3-OH, C18:0, (C16:1 iso I and/or C14:0 3-OH), C15:0 iso 2-OH and/or C16:1 ω7c), (C18:1 ω7c and/or C18:1 ω9t and/or C18:1 ω12t)	?	?	?	aerobic	?	?	?	?	?			removed Pararhizobium haloflavum
Pararhizobium haloflavum	Shen_et_al_2018a	10.1007/s10482-017-0969-5	Gram-negative	ovoid, rods	motile	single polar flagellum	PL, AL, L	(C18:1 ω7c and/or C18:1 ω6c), 11-methyl C18:1 ω7c	Q-10	?	?	aerobic	chemoorganotrophic	positive	negative	10-37 °C	no			placed in new genus Neopararhizobium
Parvibaculum	Schleheck_et_al_2004	10.1099/ijs.0.03020-0	Gram-negative	rods	variable	?	PG, DPG, PE, PC	C18:1 ω7c, C19:0 cyclo	Q-11	?	?	?	heterotrophic	positive	positive	?	?			placed in new family Parvibaculaceae
Pedomicrobium	Aristovskaya_1961; Gebers_1981	none; 10.1099/00207713-31-3-302	Gram-negative	spherical, oval, tetrahedral,or rod, pear, or bean shaped	?	?	?	?	?	?	?	microaerophilic to aerobic	?	?	?	?	?			~
Pelagibacterium	Xu_et_al_2011a	10.1099/ijs.0.023325-0	Gram-negative	rods	motile	polar flagella	PG, DPG, GL	C19:0 cyclo, C18:0, C18:0 3-OH, C18:1, C16:0	Q-10, Q-9	?	?	aerobic	chemoheterotrophic	positive	positive	?	no			placed in new family Devosiaceae
Pelagibius	Choi_et_al_2009a	10.1099/ijs.0.002774-0	Gram-negative	rods	motile	polar flagellum	?	C18:1 ω7c, C18:0 3-OH, C19:0 cyclo ω8c	Q-10	?	?	aerobic	?	positive	positive	15-33 °C	yes			placed in new family Rhodovibrionaceae
Pelagicola litorisediminis	Park_et_al_2013m	10.1007/s10482-013-9930-4	Gram-negative	oval, rods	non-motile	absent	PC, PE, PG	C18:1 ω7c	Q-10	?	?	aerobic	?	positive	positive	4-40 °C	yes	57.9		placed in Roseovarius
Pelagimonas	Hahnke_et_al_2013	10.1099/ijs.0.040675-0	Gram-negative	rods	motile	single flagellum	PC, PE, PG, DPG, PME	C18:1 ω7c	Q-10	?	absent	aerobic	chemoorganotrophic	positive	negative	4-37 °C	yes	55.1		included Tropicibacter phthalicicus
Phaeospirillum	Imhoff_et_al_1998	10.1099/00207713-48-3-793	Gram-negative	vibrioid, spiral	motile	polar flagella	?	?	Q-9, MK-9	?	?	anaerobic	photoorganoheterotrophic	?	?	?	no	60-66		removed Phaeospirillum chandramohanii, Phaeospirillum fulvum, Phaeospirillum molischianum ,Phaeospirillum oryzae Phaeospirillum tilakii
Phaeospirillum chandramohanii	Anil-Kumar_et_al_2009	10.1099/ijs.0.009019-0	Gram-negative	spiral	motile	polar flagella	?	C16:1 ω7c/C16:1 ω6c, C16:0, C18:1 ω7c	?	present	present	anaerobic	photoorganoheterotrophic	?	?	30 °C	?	60.54		placed in Magnetospirillum
Phaeospirillum fulvum	Van_Niel_1944	none	Gram-negative	spiral	motile	?	?	?	?	?	?	anaerobic	photoorganoheterotrophic	?	?	30 °C	?	?		placed in Magnetospirillum
Phaeospirillum molischianum	Giesberger_1947	10.1007/bf02272755	Gram-negative	spiral	motile	?	?	?	?	present	present	anaerobic	photoorganoheterotrophic	?	?	?	?	?		placed in Magnetospirillum
Phaeospirillum oryzae	Lakshmi_et_al_2011b	10.1099/ijs.0.025544-0	Gram-negative	spiral	motile	polar flagellum	?	C18:1 ω7c, C16:0, C16:1 ω6c/C16:1 ω7c	?	present	present	anaerobic	photoorganoheterotrophic	?	?	30 °C	no	63.3		placed in Magnetospirillum
Phaeospirillum tilakii	Raj_et_al_2012	10.1099/ijs.0.032250-0	Gram-negative	spiral	motile	polar flagella	?	C18:1 ω7c, C16:0, C16:1 ω6c and/or C16:1 ω7c	Q-9, MK-9	present	present	anaerobic	photoorganoheterotrophic	?	?	25-35 °C	no	63.8		placed in Magnetospirillum
Phreatobacter	Lee_et_al_2017m; Toth_et_al_2014	10.1099/ijsem.0.002106; 10.1099/ijs.0.053843-0	Gram-negative	rods	motile	?	DPG, PE, PC	C18:1 ω7c, 11-methyl 18:1 ω7c	Q-10	?	?	aerobic	?	positive	positive	10-45 °C	variable			placed in new family Phreatobacteraceae
Phyllobacteriaceae	Brenner_et_al_2005	none	Gram-negative	rods, ovoid, reniform	motile	present	?	?	?	?	?	aerobic	?	?	?	?	?	60-62		removed Ahrensia, Pseudahrensia, Hoeflea, Lentilitoribacter, Thalassocola
Phyllobacterium	Flores-Felix_et_al_2013; Jurado_et_al_2005c; Knoesel_1984; Mantelin_et_al_2006	10.1099/ijs.0.038497-0; 10.1099/ijs.0.63402-0; none; 10.1099/ijs.0.63911-0	Gram-negative	rods	motile	present	?	?	?	?	?	aerobic	chemoorganotrophic	?	positive	28-34	?	61-61		~
Pinisolibacter	Dahal_et_al_2018	10.1099/ijsem.0.002772	Gram-negative	rods	non-motile	?	DPG, PC, PG, PNME	(C18:1 ω7c and/or C18:1 ω6c), (C16:1 ω7c and/or C16:1 ω6c), (C12:0 aldehyde and/or unknown 10.928)	Q-10	absent	?	facultatively anaerobic	?	positive	negative	15-45 °C	no			~
Pleomorphochaeta	Arroua_et_al_2017	10.1099/ijsem.0.001641	Gram-negative	cocci	variable	absent	PG, PL, GL	C14:0	?	?	?	anaerobic	chemoheterotrophic	negative	unknown	?	yes			placed in new family Sphaerochaetaceae
Pleomorphomonas	Xie_and_Yokota_2005	10.1099/ijs.0.63406-0	Gram-negative	?	non-motile	?	?	C18:1 ω7c, cyclo C19:0 ω8c, C16:0	Q-10	?	?	?	?	positive	positive	?	?			placed in new family Pleomorphomonadaceae
Polymorphobacter	Fukuda_et_al_2014; Jia_et_al_2015b; Kim_et_al_2016a	10.1099/ijs.0.050005-0; 10.1099/ijsem.0.000514; 10.1099/ijsem.0.000677	Gram-negative	rods	motile	?	?	C17:1 ω6c, C16:1 ω7c, C18:1 ω7c	Q-10	present	present	aerobic	?	positive	positive	?	?			tentatively placed in new family Sphingosinicellaceae
Ponticoccus lacteus	Yang_et_al_2015	10.1099/ijs.0.000086	Gram-negative	rods	non-motile	absent	?	C18:1 ω7c	Q-10	?	?	aerobic	?	positive	positive	?	?	66.2		later heterotypic synonym of Mameliella alba
Primorskyibacter insulae	Park_et_al_2015a	10.1099/ijsem.0.000522	Gram-negative	rods	?	absent	PC, PG, L, AL	C18:1 ω7c	Q-10	?	?	aerobic	?	positive	positive	20-35 °C	yes			placed in new family Pseudoprimorskyibacter
Prosthecomicrobium	Staley_1968; Staley_1984	none; 10.1099/00207713-34-3-304	Gram-negative	prothecal	variable	variable	?	?	?	variable	?	aerobic	chemoorganotrophic	?	?	?	?			placed in Ancalomicrobiaceae
Prosthecomicrobium hirschii	Staley_1984	10.1099/00207713-34-3-304	Gram-negative	cocci	variable	single polar or subpolar flagellum	?	?	?	?	?	aerobic	chemoorganotrophic	positive	positive	9-40 °C	?			placed in Ancalomicrobiaceae
Protomonas	Urakami_and_Komagata_1984	10.1099/00207713-34-2-188	Gram-negative	rods	?	?	?	C18:1, C16:1, C19:0, 3-OH-C:14	Q-10	?	?	aerobic	?	positive	positive	?	?	65-67	?	~
Pseudahrensia	Jung_et_al_2012f	10.1099/ijs.0.034793-0	Gram-negative	ovoid, rods	non-motile	?	PC, PG, DPG, PE	C18:1 ω7c	Q-10	?	?	aerobic	?	positive	positive	4-32 °C	yes			placed in new family Ahrensiaceae
Pseudaminobacter	Kaempfer_et_al_1999a	10.1099/00207713-49-2-887	Gram-negative	rods	motile	?	PC, PG, PDE, PME, PE, DPG	C18:1, iso 3-OH C15:0	Q-10	?	?	aerobic	?	positive	positive	25 °C	?	62.9-63.9		~
Pseudohoeflea	Hyeon_et_al_2017a	10.1099/ijsem.0.001633	Gram-negative	rods	motile	single flagellum	PC, PE, PG, PNME	C16:0, 11-methyl C18:1 ω7c, cyclo-C19:0 ω8c, C18:1 ω6c	Q-10	?	?	aerobic	?	positive	positive	?	?	?		~
Pseudolabrys	Kaempfer_et_al_2006d	10.1099/ijs.0.64124-0	Gram-negative	rods	non-motile	absent	?	C16:0, C18:1 ω7c, cyclo C19:0 ω8c	?	?	?	aerobic	?	positive	positive	15-37 °C	?			placed in Nitrobacteraceae
Pseudooceanicola lipolyticus	Huang_et_al_2018	10.1099/ijsem.0.002521	Gram-negative	rods	non-motile	?	PC, PE, PG, AL, GL	(C18:1 ω7c and/or C18:1 ω6c), C19:0 cyclo ω8c, C16:0 2-OH, C16:0	Q-10	?	?	aerobic	?	positive	positive	15-40 °C	yes			placed in new genus Wagnerdoeblera
Pseudorhizobium	Kimes_et_al_2015	10.1016/j.syapm.2015.05.003	Gram-negative	rods	?	?	?	C18:1 ω7c, C18:1 ω6c	?	?	?	aerobic	?	positive	positive	10-37 °C	?			removed Pseudorhizobium pelagicum
Pseudorhodobacter	Chen_et_al_2013a; Jung_et_al_2012; Lee_et_al_2013b; Lee_et_al_2016; Uchino_et_al_2002	10.1099/ijs.0.042184-0; 10.1099/ijs.0.029769-0; 10.1099/ijs.0.042879-0; 10.1099/ijsem.0.000841; 10.2323/jgam.48.309	Gram-negative	rods	non-motile	absent	PG, PC	C18:1, C10:0 3-OH, C14:1 3-OH	Q-10	?	absent	aerobic, facultatively aerobic	chemoorganotrophic	positive	positive	?	?	58.0-61.6		removed Pseudorhodobacter aquaticus, Pseudorhodobacter collinsensis, Pseudorhodobacter psychrotolerans, Pseudorhodobacter sinensis
Pseudorhodobacter aquaticus	Li_et_al_2016n	10.1099/ijsem.0.001061	Gram-negative	rods	non-motile	absent	PG, PC	C18:1 ω7c	Q-10	?	absent	aerobic	?	positive	positive	4-30 °C	no	60		placed in new genus Cypionkella
Pseudorhodobacter collinsensis	Zhang_et_al_2016	10.1099/ijsem.0.000693	Gram-negative	rods	non-motile	absent	PG, PC, PE	C18:1 ω7c	Q-10	?	absent	aerobic	?	positive	positive	4-30 °C	no	61		placed in new genus Cypionkella
Pseudorhodobacter psychrotolerans	Lee_et_al_2016	10.1099/ijsem.0.000841	Gram-negative	oval	non-motile	absent	PG, PC	(C18:1 ω7c and/or C18:1 ω6c), C18:1 ω7c 11-methyl	Q-10	?	absent	facultatively aerobic	?	positive	positive	0-37 °C	no	60.1		placed in new genus Cypionkella
Pseudorhodobacter sinensis	Li_et_al_2016n	10.1099/ijsem.0.001061	Gram-negative	rods	non-motile	absent	PG, PC	C18:1 ω7c	Q-10	?	absent	aerobic	?	positive	positive	4-30 °C	no	61.9		placed in new genus Cypionkella
Pseudorhodoplanes	Tirandaz_et_al_2015	10.1099/ijsem.0.000643	Gram-negative	rods	non-motile	?	PE, DPG, PG, AP, PL	(C18:1 ω7c and/or C18:1 ω6c), C16:0, cyclo C19:0 ω8c	Q-10	?	?	facultatively anaerobic	?	positive	positive	15-35 °C	no			placed in Nitrobacteraceae
Pseudoruegeria	Jung_et_al_2010; Yoon_et_al_2007h	10.1099/ijs.0.015073-0; 10.1099/ijs.0.64594-0	Gram-negative	rods	?	?	PG, AL	C18:1 ω7c	Q-10	?	?	aerobic	?	?	?	?	?			~
Pseudoruegeria marinistellae	Zhang_et_al_2017h	10.1007/s10482-016-0789-z	Gram-negative	rods	non-motile	absent	DPG, PE, PG	(C18:1 ω7c and/or C18:1 ω6c)	Q-10	?	?	facultatively anerobic	?	positive	positive	10-41 °C	no	63		~
Pseudovibrio	Shieh_et_al_2004	10.1099/ijs.0.63107-0	Gram-negative	rods, Y and V shaped	motile	one to several lateral or subpolar flagella	?	?	?	?	?	aerobic, facultatively anaerobic	chemoorganotrophic	positive	positive	20-35 °C	yes	?		placed in new family Stappiaceae; include Nesiotobacter exalbescens
Pseudoxanthobacter	Arun_et_al_2008; Liu_et_al_2014m	10.1099/ijs.0.65206-0; 10.1099/ijs.0.056507-0	Gram-negative	rods	variable	absent	DPG, PC, PE, PG, PME	C18:1 ω7c, C19:0 cyclo, C16:0	Q-10	?	?	aerobic	?	positive	variable	10-40 °C	?	68.4		placed in new family Pseudoxanthobacteraceae
Psychroglaciecola	Qu_et_al_2014	10.1099/ijs.0.060913-0	Gram-negative	rods	motile	present	PE, PME, PG, DPG, PC	C18:1 ω7c, C18:1 ω6c, C16:1 ω6c, C16:1 ω7c, 16:0	Q-10	?	?	aerobic	?	?	?	?	?	67	?	~
Pyruvatibacter	Wang_et_al_2016d	10.1099/ijsem.0.000692	Gram-negative	rods	variable	single polar flagellum	PG, PE, PC	(C18:1 ω7c and/or C18:1 ω6c), C18:1 ω7c 11-methyl	Q-10	?	?	aerobic	?	positive	positive	15-45 °C	yes			tentatively placed in Parvibaculaceae
Rectinema	Koelschbach_et_al_2017	10.1099/ijsem.0.001799	Gram-negative	rods	non-motile	absent	?	C18:1 ω13c, C16:1 ω9t, C16:1 ω11c, C16:1 ω9c, C14:0	?	?	?	anaerobic	chemoorganoheterotrophic	negative	negative	12-50 °C	?			placed in Treponemataceae
Reyranella	Kim_et_al_2013j; Lee_et_al_2017h; Pagnier_et_al_2011	10.1099/ijs.0.045922-0; 10.1099/ijsem.0.001913; 10.1099/ijs.0.025775-0	Gram-negative	rods	non-motile	?	PME, PE, PG, DPG	?	Q-10	?	?	aerobic	?	variable	positive	?	?			placed in new family Reyranellaceae
Reyranella massiliens	Pagnier_et_al_2011	10.1099/ijs.0.025775-0	Gram-negative	rods	non-motile	?	PME, PE, PG, DPG	?	Q-10	?	?	microaerophilic	?	variable	positive	?	?			placed in new family Reyranellaceae
Rhizobiaceae	Conn_1938	none	Gram-negative	cocci, rods	variable	absent, one flagela or 2-5 peritrichous flagella	?	?	?	?	?	?	?	?	?	?	?	?		included Martelella; included Hoeflea; included Mycoplana; removed Kaistia; placed in Hyphomicrobiales
Rhizobiales	Brenner_et_al_2005	none	Gram-negative	?	?	?	?	?	?	?	?	?	?	?	?	?	?			illegitimate, merged into Hyphomicrobiales
Rhizobium	Frank_1889; Young_et_al_2001	none; 10.1099/00207713-51-1-89	Gram-negative	rods	motile	flagella	?	?	?	?	?	aerobic	chemoorganotrophic	?	?	?	?			removed Rhizobium oryziradicis, Rhizobium taibaishanense, Rhizobium subbaraonis, Rhizobium vignae; included Pseudorhizobium pelagicum as new subspecies of Rhizobium marinum
Rhizobium arenae	Zhang_et_al_2017j	10.1099/ijsem.0.001810	Gram-negative	rods	motile	?	?	(C18:1 ω7c and/or C18:1 ω6c), C18:1 ω7c 11-methyl, (C16:0, C16:1 ω7c and/or C16 : 1 ω6c)	Q-10	?	?	aerobic	?	positive	positive	4-45 °C	no			~
Rhizobium endolithicum	Parag_et_al_2013	10.1007/s10482-013-0046-7	Gram-negative	rods	motile	?	DPG, PE, PC, PG, L, PL	(C18:1 ω7c and/or C18:1 ω6c)	Q-10	?	?	facultatively anaerobic	chemoorganoheterotrophic	positive	positive	?	no			~
Rhizobium flavum	Gu_et_al_2014a	10.1099/ijs.0.061523-0	Gram-negative	rods	non-motile	?	?	C18:1 ω7c	Q-10	?	?	aerobic	?	positive	positive	10-40 °C	no			~
Rhizobium gei	Shi_et_al_2016	10.1099/ijsem.0.001348	Gram-negative	rods	motile	single polar flagellum	?	(C18:1 ω7c and/or C18:1 ω6c), C16:0, C18:1 ω7c 11-methyl, (C16:1 ω7c and/or C16:1 ω6c)	?	?	?	aerobic	?	?	?	10-33 °C	no			~
Rhizobium marinum	Liu_et_al_2015t	10.1099/ijsem.0.000593	Gram-negative	rods	motile	present	PE, DPG, PC, PG, GL	(C18:1 ω7c and/or C18:1 ω6c)	Q-10	absent	absent	aerobic	?	positive	negative	20-35 °C	?			included Pseudorhizobium pelagicum as new subspecies
Rhizobium naphthalenivorans	Kaiya_et_al_2012	10.2323/jgam.58.211	Gram-negative	rods	motile	peritrichous flagella	?	(C18:1 ω7c and/or C18:1 ω6c), C18:0, C19:0 cyclo ω8cis	Q-10	?	?	aerobic	chemoorganotrophic	positive	positive	20-37 °C	no			~
Rhizobium oryziradicis	Zhao_et_al_2017d	10.1099/ijsem.0.001724	Gram-negative	rods	?	?	PG, DPG, PE, PC, L, AL, AP	(C18:1 ω7c and/or C18:1 ω6c)	?	?	?	aerobic	?	positive	positive	4-40 °C	?			placed in Allorhizobium
Rhizobium selenitireducens	Hunter_et_al_2007	10.1007/s00284-007-9020-9	Gram-negative	rods	motile	?	?	(C18:1 ω7c and/or C18:1 ω9t and/or C18:1 ω12t), C18:0, C16:0, (C15:1 iso H/I, C13:0 3-OH)	?	?	?	aerobic	?	positive	positive	?	?			~
Rhizobium subbaraonis	Ramana_et_al_2013a	10.1099/ijs.0.041442-0	Gram-negative	rods	motile	?	AP, PL, PC, L	C18:1 ω7c	Q-10	?	absent	facultatively anaerobic	chemoorganoheterotrophic	positive	positive	25-30 °C	no			placed in Mycoplana
Rhizobium taibaishanense	Yao_et_al_2012	10.1099/ijs.0.029108-0	Gram-negative	rods	motile	flagella	?	?	?	?	?	aerobic	chemoorganotrophic	positive	positive	?	?			placed in Allorhizobium
Rhizobium vignae	Ren_et_al_2011	10.1099/ijs.0.023143-0	Gram-negative	rods	?	?	?	C16:0, C16:0 N alcohol, C19:0 cyclo ω8c, (C17:1 iso I/anteiso B and/or C17:1 anteiso B/iso I), (C18:1 ω7c and/or C18:1 ω6c)	?	?	?	aerobic	?	positive	positive	10-40 °C	yes	60.8		placed in Neorhizobium
Rhizorhabdus argentea	Francis_et_al_2014; Kim_et_al_2016a	10.1099/ijs.0.058909-0; 10.1099/ijsem.0.000677	Gram-negative	rods	variable	variable	SG, PE, PG, DPG, PME, PL	C18:1, C16:1, C16:0	Q-10	?	?	aerobic	?	negative	positive	?	?			~
Rhizorhabdus dicambivorans	Yao_et_al_2016a	10.1099/ijsem.0.001194	Gram-negative	rods	non-motile	absent	DPG, PE, PG, PDE, SG, PC, GL	(C18:1 ω7c and/or C18:1 ω6c), (C16:1 ω7c and/or C16:1 ω6c)	Q-10	?	?	aerobic	?	negative	negative	15-40 °C	no			~
Rhodobacter	Imhoff_et_al_1984; Srinivas_et_al_2007; Wang_et_al_2014a	10.1099/00207713-34-3-340; 10.1099/ijs.0.65077-0; 10.1099/ijs.0.050351-0	Gram-negative	ovoid, rods	variable	?	PG, PE, PC	?	Q-10	present	present	?	phototrophic	?	?	?	?			removed Rhodobacter azotoformans, Rhodobacter johrii, Rhodobacter ovatus, Rhodobacter sphaeroides, Rhodobacter vinaykumarii, Rhodobacter veldkampii, Rhodobacter blasticus
Rhodobacter azotoformans	Hiraishi_et_al_1996	none	Gram-negative	oval, rods	motile	polar flagella	?	C18:1	Q-10	present	present	facultatively anerobic	photoorganoheterotrophic	?	?	mesophilic	no	69.5-70.2	68.37	placed in Cereibacter
Rhodobacter blasticus	Eckersley_and_Dow_1980; Kawasaki_et_al_1993	none	Gram-negative	ovoid, rods	non-motile	?	?	?	?	present	present	facultatively aerobic	photoorganotrophic	positive	?	?	?			placed in Tabrizicola
Rhodobacter johrii	Girija_et_al_2010	10.1099/ijs.0.011718-0	Gram-negative	oval, rods	motile	polar flagella	?	C18:1 ω7c, C18:0, C16:0	?	present	present	?	photoorganoheterotrophic	?	?	25-35 °C	no	65.7	69.08	placed in Cereibacter
Rhodobacter ovatus	Srinivas_et_al_2008	10.1099/ijs.0.65619-0	Gram-negative	oval	non-motile	absent	?	?	?	present	present	aerobic, facultatively anaerobic	photoorganoheterotrophic, chemoorganotrophic	?	?	25-35 °C	no	70.6	66.53	placed in Cereibacter
Rhodobacter sphaeroides	Van_Niel_1944	none	Gram-negative	oval, rods	motile	polar flagella	?	?	?	?	present	aerobic, facultatively anaerobic	photoorganoheterotrophic	?	?	?	?	?	68.79	placed in Cereibacter
Rhodobacter veldkampii	Hansen_and_Imhoff_1985	10.1099/00207713-35-1-115	Gram-negative	ovoid, rods	non-motile	?	?	?	?	present	present	facultatively aerobic	photoautotrophic, photoheterotrophic	?	?	?	no			placed in new family Bieblia
Rhodobacter vinaykumarii	Srinivas_et_al_2007	10.1099/ijs.0.65077-0	Gram-negative	rods	non-motile	?	?	?	?	present	present	facultatively anaerobic	photoorganoheterotrophic, chemoorganoheterotroph	?	?	?	yes			placed in new family Bieblia
Rhodobiaceae	Brenner_et_al_2005	none	Gram-negative	rods	?	?	?	?	?	?	?	aerobic	?	?	?	?	?			removed Parvibaculum, Tepidicaulis; removed Lutibaculum, Tepidamorphus, Butyratibacter, Microbaculum, Roseospirillum; removed Afifella; placed in Hyphomicrobiales
Rhodobium	Hiraishi_et_al_1995; Urdiain_et_al_2008	10.1099/00207713-45-2-226; 10.1016/j.syapm.2008.07.002	Gram-negative	rods, ovoid	motile	one polar or random distributed flagella	PME, PG, PC, AL, PE	?	Q-10	present	present	facultatively aerobic	photoheterotrophic	?	?	?	?			~
Rhodoblastus	Imhoff_2001a	10.1099/00207713-51-5-1863	Gram-negative	rods	motile	present	?	C16:0, C16:1, C18:1	Q-10, MK-10, RQ-10	present	present	facultatively anaerobic	photoheterotrophic, photoautotrophic, chemoorganotrophic	?	?	mesophilic	no	62.2–66.8	71.78	placed in Roseiarcaceae
Rhodocista	Kawasaki_et_al_1992; Lin_et_al_2014	none; 10.1007/s10482-014-0176-6	Gram-negative	vibrioid to spiral	motile	polar flagellum	PC, PG, DPG, PE, PDE, PL, Al	(C18:1 ω7c and/or C18:1 ω6c)	Q-9	present	present	facultatively aerobic	phototrophic	?	?	?	?			placed in new family Azospirillaceae
Rhodoligotrophos	Deng_et_al_2014a; Fukuda_et_al_2012	10.1099/ijs.0.066050-0; 10.1099/ijs.0.032953-0	Gram-negative	cocci	non-motile	?	?	C18:1 ω7c, C18:1 ω9c, C16:0	Q-10, Q-9	present	?	aerobic, microaerophilic	?	positive	positive	15-35 °C	no			tentatively placed in Parvibaculaceae
Rhodomicrobium	Duchow_and_Douglas_1949; Imhoff_et_al_1984	none; 10.1099/00207713-34-3-340	Gram-negative	ovoid	motile	peritrichous flagella	?	?	?	present	present	?	phototrophic	?	?	?	?			~
Rhodoplanes	Hiraishi_and_Ueda_1994a	10.1099/00207713-44-4-665	Gram-negative	rods	motile	flagellated	?	?	Q-10, RQ-10	present	present	facultatively anaerobic	phototrophic	?	?	?	?			tentatively placed in Nitrobacteraceae
Rhodospirillaceae	Pfennig_and_Trueper_1971a	10.1099/00207713-21-1-17	?	?	?	?	?	?	?	?	present	?	photoorganoheterotrophic	?	?	?	?	?	?	included Roseospirillum; removed Niveispirillum, Azospirillum, Rhodocista, Skermanella, Nitrospirillum, Desertibacter; removed Magnetovibrio, Thalassospira, Varunaivibrio, Magnetospira; removed Fodinicurvata, Limimonas, Rhodovibrio, Tistlia, Pelagibius; removed Oceanibaculum, Thalassobaculum, Nisaea; removed Reyranella; removed Aliidongia, Tistrella, Tagaea, Marivibrio, Dongia, Defluviicoccus, Co…
Rhodothalassium	Imhoff_et_al_1998; Venkata-Ramana_et_al_2013	10.1099/00207713-48-3-793; 10.1016/j.syapm.2012.09.003	Gram-negative	vibrioid to spiral	motile	polar flagella	DPG, PG, OL, PL, AL	C18:1 ω7c, C18:1 ω7c 11-methyl, C16:0	Q-10, MK-10	present	present	facultatively aerobic, anaerobic	photoorganotrophic	?	?	?	yes			~
Rhodovibrio	Imhoff_et_al_1998	10.1099/00207713-48-3-793	Gram-negative	vibrioid to spiral	motile	polar flagella	?	?	Q-10, MK-10	present	present	anerobic	photoorganoheterotrophic	?	?	?	yes	65-69	65.99	placed in new family Rhodovibrionaceae
Robiginitomaculum	Lee_et_al_2007f	10.1099/ijs.0.65274-0	Gram-negative	vibrioid, rods	non-motile	absent	?	C18:1 ω7c, C17:1 ω8c, C17:0, C17:1 ω6c	Q-10	present	absent	aerobic	chemoorganotrophic	?	?	?	?	60.3	52.48	~
Roseiarcus	Kulichevskaya_et_al_2014	10.1099/ijs.0.064576-0	Gram-negative	rods	non-motile	?	PC, PE, PG, SL, CL	C19:0 cyclo ω8c, C18:1 ω7c	Q-10	present	present (if light)	facultatively microaerophilic	methanotrophic, phototrophic, chemotrophic	positive	negative	15-30 °C	?			~
Roseiarcus fermentans	Kulichevskaya_et_al_2014	10.1099/ijs.0.064576-0	Gram-negative	rods, curved	non-motile	absent	PG, PC, PE, CL, SL	C18:1 ω7c, C19:0 cyclo ω8c	Q-10	present	present	aerobic	chemoorganotrophic	positive	negative	15-30 °C	no	70	70	~
Roseibium	Biebl_et_al_2007; Suzuki_et_al_2000	10.1099/ijs.0.64821-0; 10.1099/00207713-50-6-2151	Gram-negative	rods	motile	peritrichous flagella	?	C18:1, C16:1 ω7c, C16:0, C18:1 ω7c, C18:0, 11-methyl C18:1 ω6t, 11-methyl C20:1 ω6t, cyclopropane 19 ω7, C20:1 ω7c, 11-methyl C20:1 ω6t, C22:1 and the hydroxy fatty acids 3-OH C14:0 (ester-linked), 3-OH C18:0, 3-OH C20:1 and 3-OH C20:0, all of which are amide-linked.	Q-10	variable	present	aerobic	chemoheterotrophic	positive	positive	?	?	?	?	placed in new family Stappiaceae, merged with Labrenzia
Roseibium aquae	Zhong_et_al_2014	10.1099/ijs.0.065508-0	Gram-negative	rods	motile	single polar flagellum	DPG, PG, PE, SQDG, PME	(C18:1 ω7c and/or C18:1 ω6c)	Q-10	present	present	aerobic	chemoorganotrophic	positive	negative	20-40 °C	no	61.4		placed in new family Stappiaceae
Roseibium denhamense	Biebl_et_al_2007; Suzuki_et_al_2000	10.1099/ijs.0.64821-0; 10.1099/00207713-50-6-2151	Gram-negative	rods	motile	peritrichous flagella	?	C18:1 ω7c, C20:1 ω7c	Q-10	?	present	aerobic	chemoorganotrophic	positive	positive	27-30 °C	yes	57.6–60.4		placed in new family Stappiaceae
Roseibium hamelinense	Biebl_et_al_2007; Suzuki_et_al_2000	10.1099/ijs.0.64821-0; 10.1099/00207713-50-6-2151	Gram-negative	rods	motile	peritrichous flagella	?	C18:1 ω7c, C18:0	Q-10	?	present	aerobic	chemoorganotrophic	positive	positive	27-30 °C	no	59.2–63.4		placed in new family Stappiaceae
Roseibium sediminis	Liu_et_al_2017m	10.1099/ijsem.0.002034	Gram-negative	rods	motile	polar or lateral flagellum	PC, PE, PG, PME	C18:1 ω7c	Q-10	?	?	facultatively aerobic	?	negative	positive	10-45 °C	yes	57.1		placed in new family Stappiaceae
Roseisalinus antarcticus	Labrenz_et_al_2005	10.1099/ijs.0.63230-0	Gram-negative	rods	motile	?	DPG, PC, PG	C16:0, C18:1 ω7c	Q-10	?	present	aerobic, microaerophilic	chemoorganotrophic	positive	positive	<3–33.5 °C	?	67		~
Roseitalea	Hyeon_et_al_2017a	10.1099/ijsem.0.001633	Gram-negative	rods	motile	present	PC, PG, PE, DPG, PNME	C18:0, 11-methyl C18:1 ω7c, C18:1 ω7c, C18:1 ω6c	Q-10	present	?	aerobic	?	positive	positive	?	?	?		~
Roseivivax	Chen_et_al_2012; Park_et_al_2010; Suzuki_et_al_1999	10.1099/ijs.0.032961-0; 10.1099/ijs.0.014795-0; 10.1099/00207713-49-2-629	Gram-negative	rods	variable	subpolar flagellum	PG, PE, PL, PC, DPG, PME, SQDG	?	Q-10	?	variable	aerobic	chemoheterotrophic	positive	positive	?	?			removed Roseivivax roseus, Roseivivax pacificus
Roseivivax pacificus	Wu_et_al_2013	10.1099/ijs.0.052274-0	Gram-negative	rods	?	absent	DPG, PC, PG, PE	C19:0 cyclo ω8c, C18:1 ω7c, 11-methyl C18:1 ω7c	Q-10	?	absent	aerobic	?	positive	positive	10-40 °C	yes	64.6		placed in new genus Sediminivita
Roseivivax roseus	Zhang_et_al_2014	10.1099/ijs.0.061630-0	Gram-negative	rods	motile	subpolar flagellum	DPG, PE, PG, PC, SQDG	C18:1 ω7c, C19:0 cyclo ω8c, C16:0, 11-methyl C18:1 ω7c	Q-10	?	?	?	?	positive	negative	30 °C	yes	61.8		placed in Tranquillimonas
Roseospirillum	Glaeser_and_Overmann_1999	none	Gram-negative	vibrioid to spiral	motile	present	?	?	?	present	present	anerobic	photoorganoheterotrophic	?	?	?	?	?	69.92	placed in Rhodospirillaceae
Roseovarius	Labrenz_et_al_1999	10.1099/00207713-49-1-137	Gram-negative	rods	variable	polar flagellum	DPG, PC, PG, PE	C18:1	Q-10	?	present	aerobic	chemoorganotrophic	positive	positive	<3-43.5 °C	yes	?		included Pelagicola litorisediminis
Ruegeria	Martens_et_al_2006; Uchino_et_al_1998; Yi_et_al_2007a	10.1099/ijs.0.63724-0; 10.2323/jgam.44.201; 10.1099/ijs.0.64568-0	Gram-negative	oval, rods	variable	polar flagella	PC, PE, PG	C18:1 ω7c, 11-methyl C18:1 ω7c	Q-10	?	absent	aerobic	?	positive	positive	?	yes	55–68		removed Ruegeria kandeliae; included Agrobacterium meteori
Ruegeria kandeliae	Zhang_et_al_2018j	10.1099/ijsem.0.002894	Gram-negative	rods	motile	polar flagellum	PG, PE, PC, AL	C18:1 ω7c, C19:0 cyclo ω8c	Q-10	?	?	?	?	positive	positive	10-40 °C	no			placed in new genus Wagnerdoeblera
Ruegeria mobilis	Muramatsu_et_al_2007; Vandecandelaere_et_al_2008a	10.1099/ijs.0.64572-0; 10.1099/ijs.0.65843-0	Gram-negative	rods	motile	multiple	?	C16:0, C18:1 ω6c	Q-10	?	?	aerobic	?	positive	positive	5-35 °C	no	58.5		included Ruegeria pelagia as new subspecies
Ruegeria pelagia	Lee_et_al_2007c	10.1099/ijs.0.65032-0	Gram-negative	rods	non-motile	absent	?	C18:1 ω7c, C16:0 2-OH, C18:1 11-methyl ω7c	?	?	absent	facultatively aerobic	chemoorganotrophic	positive	positive	16-42 °C	no	58.4		placed in Ruegeria mobilis as new subspecies
Salinarimonas	Liu_et_al_2010c	10.1099/ijs.0.006981-0	Gram-negative	rods	motile	?	DPG, PC, PG, PE	C18:1 ω7c, C18:1 ω9c, C16:0, C19:0 cyclo ω8c	Q-10	?	?	facultatively anaerobic	?	positive	positive	?	?	71.8	64.00-67.77	placed in Methylobacteriaceae
Salipiger	Martinez-Canovas_et_al_2004; Wirth_and_Whitman_2018	10.1099/ijs.0.63166-0; 10.1099/ijsem.0.002833	Gram-negative	rods	variable	variable	?	C18:1 ω7c, C16:0	Q-10	?	?	aerobic, facultatively anaerobic	chemoorganoheterotrophic, chemolithoheterotrophic	positive	positive	?	yes			merged with Yangia, included Yangia pacifica
Sandaracinobacter	Yurkov_et_al_1997	10.1099/00207713-47-4-1172	Gram-negative	rods	motile	subpolar flagellum	?	?	Q-10, Q-9	present	present	aerobic	chemoorganotrophic	positive	positive	?	?			tentatively placed in new family Sphingosinicellaceae
Sandarakinorhabdus	Cai_et_al_2018b; Gich_and_Overmann_2006; Kim_et_al_2016a	10.1099/ijsem.0.002571; 10.1099/ijs.0.63970-0; 10.1099/ijsem.0.000677	Gram-negative	rods	non-motile	?	PE, DPG, PG	C16:0, C17:1 ω6c, (C16:1 ω7c and/or C16:1 ω6c), (C18:1 ω7c and/or C18:1 ω6c)	Q-10	?	present	aerobic	chemoorganoheterotrophic	positive	negative	?	?			placed in new family Sphingosinicellaceae
Seliberia	Aristovskaya_and_Parinkina_1963	none	?	spirally twisted bands	variable	?	?	?	?	?	?	?	?	?	?	?	?			~
Skermanella	Luo_et_al_2012a; Sly_and_Stackebrandt_1999; Weon_et_al_2007c	10.1099/ijs.0.033746-0; 10.1099/00207713-49-2-541; 10.1099/ijs.0.64676-0	Gram-negative	rods	motile	present	DPG, PC, PE, PG, AL	?	Q-10	?	?	aerobic	chemoorganotrophic	positive	positive	?	?			placed in new family Azospirillaceae
Sphaerochaeta	Abt_et_al_2012; Arroua_et_al_2017; Ritalahti_et_al_2012	10.4056/sigs.2796069; 10.1099/ijsem.0.001641; 10.1099/ijs.0.023986-0	Gram-negative	spherical, pleomorphic	non-motile	absent	?	?	?	?	?	anaerobic	chemoorganotrophic	negative	negative	mesophilic	?	45-51		placed in new family Sphaerochaetaceae
Sphingoaurantiacus	Kim_et_al_2016a; Tan_et_al_2016	10.1099/ijsem.0.000677; 10.1099/ijsem.0.001447	Gram-negative	rods	variable	present	SG, PE, DPG, PG, PC, GL, PL, L	(C16:1 ω7c and/or C16:1 ω6c), (C18:1 ω7c and/or C18:1 ω6c), C17:1 ω6c, C14:0 2-OH, C16:0	Q-10	present	?	aerobic	?	negative	positive	4-37 °C	no			tentatively placed in new family Sphingosinicellaceae
Sphingomonadaceae	Kosako_et_al_2000	none	Gram-negative	rods, ovoid	motile	polar flagella	SL	C18:1, C14:0 2-OH	Q-10	absent	variable	facultatively aerobic, aerobic	chemoorganotrophic	?	?	?	?			removed Sandarakinorhabdus, Sphingosinicella, Pacificimonas, Polymorphobacter, Sphingoaurantiacus; removed Novosphingobium; removed Sandaracinobacter, Parablastomonas
Sphingomonas	Busse_et_al_2003; Chen_et_al_2012d; Feng_et_al_2017a; Takeuchi_et_al_1993; Takeuchi_et_al_2001; Yabuuchi_et_al_1990; Yabuuchi_et_al_1999; Yabuuchi_et_al_2002	10.1099/ijs.0.02461-0; 10.1099/ijs.0.039636-0; 10.1099/ijsem.0.001905; none; 10.1099/00207713-51-4-1405; 10.1099/ijs.0.01868-0	Gram-negative	rods	motile	polar flagellum	PE, DPG, PC, PDE	C18:1, C16:0, C17:1, C14:0 2-OH, C15:0 2-OH	Q-10	?	?	aerobic	photoorganotrophic	positive	positive	?	?	62-68		removed Sphingomonas histidinilytica, Sphingomonas indica, Sphingomonas starnbergensis, Sphingomonas wittichii
Sphingomonas histidinilytica	Nigam_et_al_2010	10.1099/ijs.0.008995-0	Gram-negative	rods	motile	polar flagella	PC, PG, PDE	(C18:1 ω7c and/or C18:1 ω6c)	Q-10	?	?	aerobic	?	positive	negative	4-40 °C	no			placed in Rhizorhabdus
Sphingomonas indica	Niharika_et_al_2012	10.1099/ijs.0.033845-0	Gram-negative	rods	non-motile	absent	PG, DPG, PC, PE	C16:0, C14:0 2-OH, (C16:1 ω7c and/or C16:1 ω6c), (C18:1 ω7c and/or C18:1 ω6c)	Q-10	?	?	aerobic	?	positive	positive	4-28 °C	no	65.8	67.02	placed in new genus Allosphingosinicella
Sphingomonas starnbergensis	Chen_et_al_2013g	10.1099/ijs.0.042887-0	Gram-negative	rods	?	?	DPG, PG, PDE, PE, PC, PME, SG	C18:1 ω7c, C16:1 ω7c, C14:0 2-OH, C16:0	Q-10	?	?	aerobic	?	positive	positive	10-37 °C	?			placed in Rhizorhabdus
Sphingomonas wittichii	Kim_et_al_2016a; Yabuuchi_et_al_2001	10.1099/ijsem.0.000677; 10.1099/00207713-51-2-281	Gram-negative	rods	motile	single flagellum	?	C18:1	Q-10	absent	?	aerobic	?	positive	positive	?	no			placed in Rhizorhabdus
Sphingopyxis	Baik_et_al_2013; Takeuchi_et_al_2001	10.1099/ijs.0.044057-0; 10.1099/00207713-51-4-1405	Gram-negative	rods	variable	?	?	C18:1, C16:0, C16:1, 2-OH 14:0, 2-OH 15:0, 2-OH 16:0	Q-10	?	?	aerobic	chemoorganotrophic	positive	?	?	?	63.0-65.0		removed Sphingopyxis baekryungensis
Sphingopyxis baekryungensis	Yoon_et_al_2005g	10.1099/ijs.0.63495-0	Gram-negative	ovoid	motile	single polar flagellum	SG, DPG, PG, PE	C18:1 ω7c, C17:1 ω6c	Q-10	present	?	aerobic	?	positive	positive	4-30 °C	yes			placed in new genus Langiella
Sphingosinicella	Geueke_et_al_2007; Maruyama_et_al_2006; Yasir_et_al_2010	10.1099/ijs.0.64509-0; 10.1099/ijs.0.63789-0; 10.1099/ijs.0.010777-0	Gram-negative	rods	motile	polar flagella	PE, PME, PG, PL, AL	C18:1 ω7c, C16:1 ω7c	Q-10	?	?	aerobic	chemoorganotrophic	positive	positive	?	?			placed in new family Sphingosinicellaceae; removed Sphingosinicella vermicomposti
Sphingosinicella vermicomposti	Yasir_et_al_2010	10.1099/ijs.0.010777-0	Gram-negative	rods	non-motile	absent	PG, DPG, PE	C18:1 ω7c, C16:1 ω7c and/or iso-C15:0 2-OH, C14:0 2-OH, C16:0.	Q-10	?	?	aerobic	?	negative	positive	10-37 °C	no	59.4	62.39	placed in new genus Allosphingosinicella
Spirochaetaceae	Abt_et_al_2012; Gupta_et_al_2013	10.4056/sigs.2796069; 10.3389/fmicb.2013.00217	Gram-negative	helical, cocci	non-motile	absent	?	?	?	?	?	anaerobic, facultatively anaerobic	chemoorganotrophic	?	?	?	?	33-66		removed Sphaerochaeta, Pleomorphochaeta, Treponema, Rectinema
Stappia	Biebl_et_al_2007; Uchino_et_al_1998	10.1099/ijs.0.64821-0; 10.2323/jgam.44.201	Gram-negative	rods	motile	polar flagella	PG, DPG, PE, PMME, PC	C16:1 ω7c, C16:0, C18:1 ω7c, C18:0, 11-Methyl 18:1 ω6t, C20:1 ω7c, C22:0, C22:1	Q-10	?	?	aerobic	?	positive	positive	?	yes	59		placed in new family Stappiaceae
Starkeya	Kelly_et_al_2000	10.1099/00207713-50-5-1797	Gram-negative	rods, cocci, ellipsoidal	non-motile	?	?	C18:1, C19 cyclo propane,	Q-10	?	?	aerobic	facultatively chemolithoautotrophic	?	?	10-37 °C	?			~
Stella	Vasilyeva_1985	10.1099/00207713-35-4-518	Gram-negative	star	non-motile	?	?	?	?	?	?	aerobic	chemoorganotrophic	?	?	?	?			placed in new family Stellaceae
Tabrizicola	Tarhriz_et_al_2013	10.1007/s10482-013-0042-y	Gram-negative	rods	non-motile	?	PC, PG, DPG, PE	C18:1 ω7c, 11-methyl C18:1 ω7c, C18:0 3-OH	Q-10	absent	absent	facultatively anaerobic	chemoheterotrophic	positive	positive	?	no			included Rhodobacter blasticus
Tagaea	Jean_et_al_2016	10.1099/ijsem.0.000756	Gram-negative	rods	motile	single polar flagellum	?	C18:1 ω7c	Q-10	?	?	aerobic	chemoheterotrophic	positive	positive	20-42 °C	yes			removed from Rhodospirillaceae as incertae sedis
Taonella	Xi_et_al_2013	10.1099/ijs.0.047803-0	Gram-negative	rods	motile	single polar flagellum	PG, PE, PME	C18:1 ω7c, C19:0 cyclo ω7c, C16:0	Q-10	absent	absent	aerobic	heterotrophic	positive	positive	?	no			tentatively placed in Sneathiellaceae
Telmatospirillum siberiense	Sizova_et_al_2007	10.1016/j.syapm.2006.06.003	Gram-negative	vibrioid to spiral	motile	1–2 polar or subpolar flagella	?	C18:1 ω7c, C17:0 cyclo, C16:0	?	?	?	anaerobic	chemoorganotrophic	negative	negative	4-30 °C	?	61.6-64		~
Temperatibacter	Teramoto_and_Nishijima_2014a	10.1099/ijs.0.063685-0	Gram-negative	rods	motile	?	PE, PG, AL	Iso-C17:1 ω9c, iso-C15:0, (iso-C15:0 2-OH and/or C16:1 ω7c)	Q-10	absent	absent	aerobic	?	?	?	?	?	44.3		placed in Temperatibacteraceae
Temperatibacter marinus	Teramoto_and_Nishijima_2014a	10.1099/ijs.0.063685-0	Gram-negative	rods	motile	single polar flagellum	PE, PG, AL	Iso-C17:1 ω9c, iso-C15:0, (iso-C15:0 2-OH and/or C16:1 ω7c)	Q-10	absent	absent	aerobic	?	positive	positive	20-30 °C	yes			placed in Temperatibacteraceae
Tepidamorphus	Albuquerque_et_al_2010	10.1016/j.syapm.2010.01.002	Gram-negative	rods	motile	polar flagella	DPG, PME, PE, PG, PC	C19:0 cyclo ω8c, C18:0	Q-10	?	absent	aerobic	chemoorganotrophic	positive	positive	?	no			placed in new family Tepidamorphaceae
Tepidicaulis	Takeuchi_et_al_2015	10.1099/ijs.0.000167	Gram-negative	dimorphic	variable	single polar flagellum	?	C18:1 ω7c, C16:0	Q-10	?	?	aerobic	chemoheterotrophic	positive	positive	16-48 °C	yes			placed in new family Parvibaculaceae
Terasakiella	Han_et_al_2016; Satomi_et_al_2002	10.1099/ijsem.0.000946; 10.1099/ijs.0.01427-0	Gram-negative	helical	motile	present	PG, PE, PS	C16:0, C18:1 ω7c, (C16:1 ω7c and/or iso-C15:0 2-OH)	Q-10	?	?	aerobic	chemoorganotrophic	variable	positive	?	yes	42-46	50.02	placed in new family Thalassospiraceae
Thalassobaculum	Urios_et_al_2010; Zhang_et_al_2008d	10.1099/ijs.0.011460-0; 10.1099/ijs.0.65344-0	Gram-negative	rods	motile	single polar flagellum	?	C18:1 ω7c, C16:0, C17:0, (C16:1 ω7c and/or iso-C15:0 2-OH)	Q-10	?	absent	facultatively anaerobic	chemoorganotrophic	positive	positive	?	?	65–68	67.07-67.42	placed in new family Thalassobaculaceae
Thalassobius	Arahal_et_al_2005	10.1099/ijs.0.63842-0	Gram-negative	cocci, rods	?	?	?	?	?	?	?	aerobic	chemoorganoheterotrophic	positive	positive	?	yes			included Litorimicrobium taeanense, Lutimaribacter litoralis; removed Thalassobius activus
Thalassobius activus	Pujalte_et_al_2018	10.3389/fmicb.2017.02645	Gram-negative	cocci	non-motile	absent	PG, PC	C18:1 ω7c, C18:1 ω6c, C10:0 3-OH	Q-10	absent	absent	aerobic	chemoorganotrophic	positive	positive	15-26 °C	yes			placed in Cognatishimia
Thalassocola	Lin_et_al_2015a	10.1099/ijsem.0.000544	Gram-negative	rods	?	absent	DPG, PG, GL	(C18:1 ω7c and/or C18:1 ω6c)	Q-10	?	?	aerobic	chemoheterotrophic	positive	positive	20-45 °C	?			tentatively placed in Kiloniellaceae
Thalassospira	Liu_et_al_2007; Lopez-Lopez_et_al_2002; Tsubouchi_et_al_2014	10.1099/ijs.0.64544-0; 10.1099/ijs.0.01928-0; 10.1099/ijs.0.056028-0	Gram-negative	vibrioid to spiral	non-motile	absent	?	C18:1 ω7c, C16:0	Q-10, Q-9	?	?	aerobic, facultatively anaerobic	chemoheterotrophic	positive	variable	?	yes			placed in new family Thalassospiraceae
Tianweitania	Han_et_al_2016a	10.1099/ijsem.0.000785	Gram-negative	rods	motile	?	GL, PE, PME	(C17:1 iso I and/or C17:1 anteiso B), (C18:1 ω7c and/or C18:1 ω6c)	Q-10	?	?	aerobic	chemoheterotrophic	negative	positive	20-35 °C	?			~
Tistlia	Diaz-Cardenas_et_al_2010	10.1099/ijs.0.010926-0	Gram-negative	rods	non-motile	absent	?	C19:0 cyclo ω8c, C18:1 ω7c, C18:0	Q-10	?	?	aerobic	chemoorganotrophic	?	?	?	no	?	71.52	placed in new family Rhodovibrionaceae
Tistrella	Shi_et_al_2002	10.2323/jgam.48.335	Gram-negative	rods	motile	single polar flagellum	?	C18:1 ω7c	Q-10	?	absent	aerobic	chemoheterotrophic	positive	positive	20-40 °C	no			tentatively placed in Geminicoccaceae
Tranquillimonas	Harwati_et_al_2008	10.1099/ijs.0.65817-0	Gram-negative	rods	non-motile	absent	?	C18:1 ω7c, C19:0 cyclo ω8c, C16:0	Q-10	?	?	?	?	positive	positive	10-50 °C	yes	69.1		included Roseivivax roseus
Treponema	Abt_et_al_2013; Schaudinn_1905	10.4056/sigs.3096473; none	Gram-negative	spiral	motile	present	?	?	?	?	?	?	chemoorganotrophic	?	?	?	?			placed in Treponemataceae
Tritonibacter	Klotz_et_al_2018	10.1099/ijsem.0.002573	Gram-negative	rods	motile	polar flagella	PC, PG, AL, PL, L	C18:1 ω7c, C18:1 ω7c 11-methyl	Q-10	absent	absent	aerobic	chemoorganoheterotrophic	positive	positive	4-45 °C	?			merged with Epibacterium
Tropicibacter	Harwati_et_al_2009	10.1099/ijs.0.65821-0	Gram-negative	rods	motile	peritrichous flagella	?	C18:1 ω7c, C16:0, 11-methyl C18:1 ω7c	Q-10	?	?	aerobic	?	?	positive	?	yes	?		removed Tropicibacter phthalicicus
Tropicibacter phthalicicus	Iwaki_et_al_2012	10.1007/s00284-012-0085-8	Gram-negative	rods	motile	1-7 polar flagella	?	C18:1 ω7c	Q-10	?	?	aerobic	?	positive	positive	15-30 °C	yes	58.7		placed in Pelagimonas
Tropicimonas	Harwati_et_al_2009a; Oh_et_al_2012	10.1099/ijs.0.65822-0; 10.1099/ijs.0.029371-0	Gram-negative	rods	variable	peritrichous flagella	PC, PG	C18:1 ω7c, C18:1 ω9c, C16:0	Q-10	?	?	aerobic	?	variable	positive	30-37 °C	yes	66.5–69.6		~
Vadicella	Romanenko_et_al_2011c	10.1007/s00284-010-9780-5	Gram-negative	rods	non-motile	absent	PG, PC, AL, PE	C18:1 ω7c, 11-methyl 18:1 ω7c, C12:1, C10:0 3-OH	Q-10	absent	absent	aerobic	chemoorganoheterotrophic	positive	positive	4-37 °C	yes			merged into Celeribacter
Varunaivibrio	Patwardhan_and_Vetriani_2016	10.1099/ijsem.0.001235	Gram-negative	vibrioid	motile	polar flagella	PE, PG, AL	(C18:1 ω7c and/or C18:1 ω6c), C16:0, C16:1 ω7c and/or C16:1 ω6c	?	?	?	microaerophilic, facultatively anaerobic	facultatively chemolithoautotrophic	negative	?	20-35 °C	yes			placed in new family Thalassospiraceae
Woodsholea	Abraham_et_al_2004	10.1099/ijs.0.02943-0	Gram-negative	vibrioid, rods	?	?	?	C18:0, C18:1 ω7c	?	?	?	aerobic	chemoorganotrophic	negative	?	20-40 °C	?	65	65.2	~
Xanthobacteraceae	Lee_et_al_2005	10.1099/ijs.0.63663-0	Gram-negative	rods	variable	absent	?	?	Q-10	?	?	aerobic	chemoorganotrophic	?	?	?	?	?		removed Pseudoxanthobacter; included Aquabacter; placed in Hyphomicrobiales
Yangia	Dai_et_al_2006	10.1099/ijs.0.64013-0	Gram-negative	rods	motile	?	?	C18:1, C16:0, C12:0 3-OH	Q-10	?	absent	aerobic	heterotrophic	positive	positive	22-40 °C	yes			merged into Salipiger, removed Yangia pacifica
Youhaiella	Wang_et_al_2015j	10.1099/ijs.0.000219	Gram-negative	rods	motile	polar flagella	DPG, PG, GL	C16:0, C18:0, C18:1 ω7c 11-methyl, (C18:1 ω7c and/or C18:1 ω6c), C19:0 cyclo ω8c	Q-10	?	?	aerobic	?	positive	positive	20-42 °C	no			placed in new family Devosiaceae
Zavarzinia	Meyer_et_al_1993	none	Gram-negative	rods	motile	single polar flagellum	?	?	?	absent	absent	aerobic	chemoheterotrophic	positive	positive	?	?			placed in new family Zavarziniaceae
Zhangella	Xu_et_al_2009d	10.1099/ijs.0.004366-0	Gram-negative	rods	non-motile	?	?	C18:1 ω7c, 11-methyl C18:1 ω7c	Q-10	?	?	aerobic	heterotrophic	positive	positive	?	?			~
Zhengella	Liao_et_al_2018	10.1099/ijsem.0.002900	Gram-negative	rods	motile	single flagellum	DPG, PC, PE, PG, PME, AL, L	(C18:1 ω7c and/or C18:1 ω6c), iso-C17:0, C12:0	Q-10	?	?	facultatively anaerobic	?	positive	positive	15-40 °C	yes			placed in Notoacmeibacteraceae
Zymomonas	Kluyver_and_Van_Niel_1936	none	Gram-negative	ellipsoidal to rod	motile	cephalotrichous flagella	?	?	?	?	?	?	chemoheterotrophic	?	?	?	?			placed in new family Zymomonadaceae

## Sheet: Acronyms
Abbreviation	Meaning
AL	unknown aminolipid
AP	aminophospholipid
CL	cardiolipin
DDG	dimannosyldiacylglycerol
DPG	diphosphatidylglycerol
GL	unknown glycolipid
GUDG	glucuronopyranosyldiglyceride
L	unknown lipids
MGDG	monoglycosyldiglyceride
OL	ornithine lipid
PC	phosphatidylcholin
PDE	phosphatidyldimethylethanolamine
PE	phosphatidylethanolamine
PG	phosphatidylglycerol
PI	phosphatidylinositol
PL	unknown phospholipid
PME	phosphatidylmonomethylethanolamine
PMME	phosphatidylmonomethylethanolamine
PNME	phosphatidyl-N-methylethanolamine
PS	phosphatidylserine
SG	sphingoglycolipid
SL	sphingolipids
SQDG	sulphoquinovosyldiacylglyceride
MK (e.g. MK-10)	menaquinone
Q (e.g. Q-10)	ubiquinone
RQ (e.g. RQ-10)	rhodoquinone

## Sheet: Alternative_Codings
Character	Variant	Coverage (percent)	Data type	Length	P	RI	Coding
Oxygen relationship	1	99	multi-state	116	0.0001	0.51073	anaerobic = 1, facultatively aerobic = 2, microaerophilic = 2, facultatively anaerobic = 2, aerobic = 3
Oxygen relationship	2	99	multi-state	210	0.0001	0.505995	anaerobic = 1, facultatively aerobic = 2, microaerophilic = 3, facultatively anaerobic = 4, aerobic = 5
Oxygen relationship	3	96	multi-state	141	0.0001	0.49635	anaerobic = 1, facultatively aerobic = 2, microaerophilic = ?, facultatively anaerobic = 3, aerobic = 4
Oxygen relationship	4	96	multi-state	176	0.0001	0.464396	anaerobic = 1, facultatively aerobic = 3, microaerophilic = ?, facultatively anaerobic = 2, aerobic = 4
Oxygen relationship	5	96	multi-state	103	0.0001	0.492462	anaerobic = 1, facultatively aerobic = 2, microaerophilic = ?, facultatively anaerobic = 2, aerobic = 3
Oxygen relationship	6	99	multi-state	143	0.0001	0.489051	anaerobic = 1, facultatively aerobic = 2, microaerophilic = 4, facultatively anaerobic = 3, aerobic = 4
Oxygen relationship	7	99	multi-state	104	0.0001	0.487437	anaerobic = 1, facultatively aerobic = 2, microaerophilic = 3, facultatively anaerobic = 2, aerobic = 3
Oxygen relationship	8	99	multi-state	190	0.0001	0.50266	anaerobic = 1, facultatively aerobic = 2, microaerophilic = 1, facultatively anaerobic = 3, aerobic = 4
Oxygen relationship	9	99	multi-state	135	0.0001	0.501873	anaerobic = 1, facultatively aerobic = 2, microaerophilic = 1, facultatively anaerobic = 2, aerobic = 3
Carotenoids	1	18	binary	38	0.0001	0.513157894736842	as-is
Carotenoids	2	100	binary	71	0.0001	0.401709401709402	missing information means absence
Chlorophyll	1	30	binary	60	0.0001	0.453703703703704	as-is
Chlorophyll	2	100	binary	66	0.0001	0.398148148148148	missing information means absence
Flagella	1	72	binary	150	0.0001	0.583798882681564	as-is
Flagella	2	100	binary	225	0.0001	0.374301675977654	missing information means absence
Sphingolipids	1	9	binary	NA	NA	NA	as-is
Sphingolipids	2	100	binary	25	0.0001	0.739130434782609	missing information means absence

## Sheet: Supermatrix analyses
Dataset	Matrix	Number of genes	Number of characters
Sphingomonadales	core (only genes occurring in all of these genomes)	513	212329
Sphingomonadales	full (all genes occurring in at least four of these genomes)	3560	1344613
Labrenzia	core (only genes occurring in all of these genomes)	822	349453
Labrenzia	full (all genes occurring in at least four of these genomes)	6882	2444309

## Sheet: Gene content
Cutoff	Status d5	Conflict d3	Neutral d3	Support d3	Proportion conflict d3	Proportion neutral d3	Proportion support d3
50	neutral	47	8	2	0.824561	0.140351	0.0350877
50	support	385	172	487	0.368774	0.164751	0.466475
75	neutral	70	64	10	0.486111	0.444444	0.0694444
75	support	203	328	426	0.212121	0.342738	0.445141
90	neutral	58	138	15	0.274882	0.654028	0.07109
90	support	104	412	374	0.116854	0.462921	0.420225
95	neutral	52	181	13	0.211382	0.735772	0.0528455
95	support	57	451	347	0.0666667	0.527485	0.405848
99	neutral	34	253	11	0.114094	0.848993	0.0369128
99	support	29	466	308	0.0361146	0.580324	0.383562
